# Supplementary material for: Molecular interplay between peptidoglycan integrity and outer membrane asymmetry in maintaining cell envelope homeostasis
Source: J Bacteriol. 2025 Sep 18;207(10):e00331-25. doi: 10.1128/jb.00331-25 (PMC12548408; doi:10.1128/jb.00331-25)
Supplement: Table S1 — Differential gene expression WT vs. ΔldtJ. [file jb.00331-25-s0002.xlsx]

## Sheet: WT vs dldtJ
Table S1: Differential gene expression in WT vs. ∆ldtJ
Gene ID	DGE log2 weighted proportions fold change	t-test: WT vs dldtJ original values - FDR p-value correction
A1S_1046	5.04225	1.01049e-07
A1S_3761	4.87049	0.00325007
A1S_3773	4.86817	0.00835852
A1S_2027	4.84138	0.00169995
A1S_3621	4.55372	0.0335217
A1S_2021	4.42892	0.000488549
A1S_2016	4.42238	0.00278493
A1S_3760	4.31598	0.000258004
A1S_2022	4.18742	0.000437912
A1S_1155	4.17875	3.63494e-06
A1S_3693	4.05897	0.00763217
A1S_1156	3.99073	2.24215e-05
A1S_3758	3.95442	3.74187e-05
A1S_1160	3.85356	9.50223e-05
A1S_1151	3.79748	0.00373568
A1S_1162	3.7957	0.000383164
A1S_2026	3.78049	0.000833428
A1S_1146	3.76501	0.0039196
A1S_2029	3.69237	0.00221305
A1S_3832	3.67719	0.011646
A1S_0980	3.6197	0.00072323
A1S_2031	3.5877	0.00341857
A1S_1158	3.55834	2.78058e-05
A1S_3754	3.54298	0.000100321
A1S_1161	3.5353	9.16112e-07
A1S_3765	3.50449	0.000469392
A1S_3618	3.42942	2.39981e-05
A1S_1152	3.30509	2.17503e-05
A1S_2025	3.26422	0.000308611
A1S_2038	3.24998	0.000868902
A1S_3764	3.23298	0.00212241
A1S_3611	3.20091	0.000274651
A1S_2030	3.19043	0.00220636
A1S_0474	3.1714	0.00368163
A1S_3617	3.12784	0.00350204
A1S_1159	3.11233	0.000432474
A1S_2036	3.08453	0.000917148
A1S_2035	3.04942	0.0104305
A1S_1466	3.03075	3.05767e-07
A1S_0981	2.97452	1.81724e-05
A1S_2024	2.96944	0.000522739
A1S_1157	2.89943	0.000241351
A1S_2028	2.88667	0.000296786
A1S_3755	2.85403	0.0288716
A1S_1171	2.85396	0.00124224
A1S_2070	2.83648	2.42778e-07
A1S_0567	2.80124	2.13738e-05
A1S_3903	2.79742	0.00196526
A1S_3770	2.79315	0.000308744
A1S_2032	2.7905	0.00295187
A1S_3777	2.70667	0.00354246
A1S_2039	2.62748	0.000588641
A1S_3771	2.61745	0.00106396
A1S_3499	2.60008	0.000607249
A1S_1657	2.58738	2.931e-05
A1S_3668	2.56777	0.225267
A1S_2508	2.53731	2.72473e-05
A1S_2454	2.53424	3.84304e-07
A1S_1583	2.52772	0.00596407
A1S_1843	2.50857	0.0365894
A1S_1090	2.50219	0.000534896
A1S_3115	2.49711	1.36708e-05
A1S_3613	2.46587	0.0230697
A1S_1844	2.46008	0.0117682
A1S_3778	2.45787	1.68036e-05
A1S_3616	2.4448	0.00225266
A1S_1388	2.43601	3.50097e-06
A1S_3769	2.43334	0.000120199
A1S_3283	2.42827	5.23534e-05
A1S_2453	2.40789	1.51868e-06
A1S_0566	2.38711	4.89703e-05
A1S_2017	2.37075	0.000638764
A1S_0568	2.36896	2.05823e-05
A1S_1585	2.3644	0.00199048
A1S_3687	2.36276	0.000372196
A1S_3686	2.35798	1.10719e-05
A1S_3768	2.32697	0.000321779
A1S_1143	2.3196	0.00133176
A1S_1149	2.29874	0.0013986
A1S_3776	2.2819	0.000341101
A1S_1586	2.27443	0.078891
A1S_1165	2.27201	0.000255131
A1S_1227	2.25301	5.68577e-06
A1S_0452	2.24579	5.41628e-05
A1S_2701	2.22882	9.52532e-06
A1S_1796	2.20694	0.000319206
A1S_3182	2.19825	2.41354e-08
A1S_0617	2.19716	1.45702e-05
A1S_1142	2.18518	1.6006e-05
A1S_1166	2.16844	0.000661544
A1S_1530	2.16307	1.0912e-05
A1S_2969	2.15704	3.52329e-07
A1S_0072	2.15635	0.000971677
A1S_0427	2.13925	4.08191e-05
A1S_3763	2.13052	0.00237899
A1S_3800	2.12553	0.00158444
A1S_3787	2.11357	0.000183904
A1S_1175	2.10714	2.86343e-05
A1S_3880	2.09229	8.26617e-05
A1S_2294	2.09034	1.97642e-05
A1S_3262	2.08849	0.0019395
A1S_1452	2.07702	0.000189342
A1S_1150	2.06078	0.0033572
A1S_1063	2.04937	7.27552e-06
A1S_0073	2.0374	0.00019229
A1S_1748	2.03709	0.000139464
A1S_3766	2.03401	0.00154001
A1S_0511	2.03002	1.26876e-05
A1S_3483	2.02406	1.39709e-05
A1S_1045	2.01963	8.22331e-05
A1S_1163	2.00757	0.0141048
A1S_3605	2.0049	0.00129252
A1S_2573	1.99712	0.146974
A1S_1617	1.99354	6.41873e-05
A1S_1174	1.98487	5.90674e-06
A1S_3772	1.97889	0.00285939
A1S_1145	1.96617	0.00066237
A1S_1578	1.95293	0.000885437
A1S_3699	1.95104	0.158783
A1S_1153	1.95098	0.000280886
A1S_2052	1.94934	8.95421e-05
A1S_2198	1.93945	5.3513e-05
A1S_3281	1.92994	0.000236225
A1S_1164	1.9164	5.94852e-05
A1S_1173	1.9126	5.61236e-06
A1S_0736	1.90549	0.000372809
A1S_3610	1.90157	0.000312996
A1S_2280	1.90044	8.40977e-06
A1S_3604	1.89616	0.00594378
A1S_1584	1.89213	7.16319e-06
A1S_2798	1.86433	0.000713453
A1S_3174	1.86016	0.000313359
A1S_1928	1.85295	0.000733009
A1S_1923	1.82975	5.33885e-06
A1S_3135	1.81904	0.000122613
A1S_3735	1.81547	0.000970656
A1S_1656	1.81533	1.13221e-06
A1S_0453	1.80762	0.000904261
A1S_3496	1.80432	0.00105591
A1S_1511	1.80303	1.31821e-07
A1S_3694	1.79154	0.00424496
A1S_1389	1.78794	1.13041e-05
A1S_3116	1.77536	1.08079e-05
A1S_1043	1.7741	0.000325169
A1S_3762	1.76913	0.000222255
A1S_2037	1.76251	1.52109e-06
A1S_0235	1.76035	0.000560717
A1S_2009	1.76032	0.000100363
A1S_3757	1.75476	0.00628166
A1S_0534	1.73665	9.42137e-06
A1S_3355	1.71254	1.79241e-06
A1S_1921	1.7059	6.62201e-05
A1S_1553	1.69857	6.53273e-06
A1S_1963	1.69454	0.0011241
A1S_2023	1.68973	0.000858622
A1S_2502	1.68159	8.89369e-05
A1S_1846	1.67642	0.00814478
A1S_3606	1.67412	0.000241013
A1S_2929	1.66928	0.00393827
A1S_2590	1.66716	4.15918e-05
A1S_2069	1.66178	3.50466e-05
A1S_3251	1.65471	0.000294105
A1S_2972	1.64511	5.47304e-06
A1S_1537	1.63697	8.62351e-06
A1S_3915	1.63256	0.398609
A1S_2617	1.62097	4.232e-05
A1S_3612	1.60359	0.0582217
A1S_0431	1.5717	3.10421e-06
A1S_1635	1.57135	0.00018703
A1S_2081	1.57132	0.000887498
A1S_3830	1.56276	1.11237e-05
A1S_2049	1.56057	2.56696e-05
A1S_2433	1.54758	1.93445e-05
A1S_3904	1.54672	3.75265e-05
A1S_1865	1.54669	0.00204232
A1S_1593	1.54602	0.00304611
A1S_0147	1.5437	0.000268684
A1S_2010	1.53989	1.36309e-05
A1S_1874	1.5294	0.000451769
A1S_2930	1.52912	0.00302245
A1S_3684	1.52842	0.0316166
A1S_1454	1.52719	9.3964e-06
A1S_3638	1.51319	0.0026288
A1S_3476	1.50194	0.000322933
A1S_1463	1.4946	1.20291e-05
A1S_3219	1.49147	3.27687e-05
A1S_1044	1.48758	0.00569494
A1S_3289	1.4815	2.6574e-05
A1S_1845	1.47548	0.00332865
A1S_0248	1.47119	4.25411e-06
A1S_2011	1.47112	1.09034e-05
A1S_1878	1.46732	0.000315652
A1S_3859	1.46658	0.000198007
A1S_0236	1.46552	0.00173293
A1S_3722	1.46263	0.00489165
A1S_1591	1.46182	0.00601826
A1S_1947	1.46063	3.25668e-08
A1S_0666	1.45688	0.0190136
A1S_3487	1.45501	4.24314e-05
A1S_1733	1.45301	0.000399258
A1S_2135	1.45225	3.38578e-05
A1S_0253	1.45111	0.000151999
A1S_1539	1.44638	0.00303755
A1S_2425	1.44353	5.88598e-05
A1S_1554	1.44213	3.35463e-06
A1S_1581	1.44123	0.00196186
A1S_0508	1.43913	0.000116958
A1S_3252	1.43813	1.63332e-06
A1S_2648	1.43511	0.00141931
A1S_1154	1.43463	5.12322e-05
A1S_3685	1.43175	0.000294336
A1S_1594	1.43074	0.00273655
A1S_1536	1.42967	5.6307e-05
A1S_2501	1.42905	0.000135747
A1S_3653	1.42871	0.000415958
A1S_3603	1.42686	0.30033
A1S_2129	1.42458	1.28197e-06
A1S_3240	1.42415	0.000884661
A1S_1861	1.42183	0.00281973
A1S_2347	1.41755	0.00213784
A1S_1655	1.41298	5.78776e-05
A1S_1964	1.39947	2.71938e-05
A1S_3011	1.39636	0.000474247
A1S_0448	1.39562	0.0002207
A1S_0454	1.3942	0.000585777
A1S_1423	1.39233	0.343145
A1S_3732	1.39155	0.000493961
A1S_1714	1.39015	0.000836667
A1S_1588	1.38958	0.00513026
A1S_3609	1.38653	0.000404355
A1S_0911	1.38549	0.00421179
A1S_1937	1.38051	4.0074e-06
A1S_3705	1.37214	0.161194
A1S_2707	1.36507	8.4456e-05
A1S_1324	1.36265	0.000311236
A1S_0243	1.36224	0.000378249
A1S_2712	1.36076	5.66887e-05
A1S_1501	1.35589	0.00198269
A1S_2568	1.35517	0.000306902
A1S_3734	1.35399	0.000127801
A1S_1685	1.35323	2.57858e-05
A1S_1694	1.35318	8.07227e-05
A1S_2895	1.34547	0.000201913
A1S_3614	1.34221	0.00289693
A1S_1592	1.33772	0.00132364
A1S_3211	1.33518	0.000466248
A1S_3683	1.33251	0.00237342
A1S_1516	1.33179	0.000167284
A1S_0636	1.33011	7.16226e-06
A1S_0513	1.32825	4.26656e-06
A1S_0242	1.326	7.26524e-05
A1S_1168	1.32502	0.00013511
A1S_3879	1.32282	0.0132018
A1S_0201	1.32197	0.000340719
A1S_0514	1.32087	6.40784e-06
A1S_3622	1.31931	0.000499558
A1S_0150	1.31869	0.000266243
A1S_1639	1.31081	3.29798e-05
A1S_0940	1.30952	8.8007e-06
A1S_3217	1.30912	8.49124e-07
A1S_1895	1.30811	3.38934e-05
A1S_1478	1.3045	4.21484e-05
A1S_2050	1.30328	3.51049e-06
A1S_2973	1.29967	2.90856e-05
A1S_3506	1.29071	0.000708463
A1S_0263	1.29035	0.00012209
A1S_1461	1.289	8.2592e-06
A1S_2018	1.28739	0.00241198
A1S_0507	1.28473	0.0001029
A1S_2033	1.28121	0.019531
A1S_3231	1.28109	0.000783034
A1S_0467	1.27838	0.0017555
A1S_3128	1.27771	4.85838e-06
A1S_3877	1.27666	0.21146
A1S_1776	1.27613	0.00477121
A1S_3132	1.27545	4.95844e-05
A1S_3775	1.27464	0.000206378
A1S_1167	1.27288	6.47275e-05
A1S_2051	1.27287	6.28036e-06
A1S_2153	1.27004	0.00103646
A1S_1850	1.26426	0.00174511
A1S_1712	1.26407	0.00010369
A1S_0519	1.263	1.9754e-06
A1S_0241	1.26274	5.19704e-07
A1S_0387	1.25901	0.000228949
A1S_0510	1.25895	0.00044633
A1S_3365	1.25774	8.21541e-05
A1S_0148	1.25634	0.000138118
A1S_1972	1.25567	9.32507e-06
A1S_1580	1.25488	2.04967e-05
A1S_2109	1.25431	1.43201e-06
A1S_3781	1.25022	0.00159004
A1S_3516	1.24859	0.454658
A1S_0269	1.24855	0.000181851
A1S_1740	1.24565	0.0013187
A1S_3218	1.24414	0.000122148
A1S_1727	1.24133	0.000216887
A1S_1806	1.23894	0.00279366
A1S_1170	1.23738	0.0014348
A1S_1847	1.23712	0.00431764
A1S_1624	1.23037	6.71671e-06
A1S_2923	1.229	7.06373e-05
A1S_3156	1.22015	0.0012216
A1S_1898	1.2195	3.68748e-05
A1S_1025	1.21841	0.000906126
A1S_1550	1.21785	6.64074e-06
A1S_1711	1.21738	0.000310025
A1S_2711	1.21657	0.000103807
A1S_0151	1.21556	7.11376e-05
A1S_3297	1.21329	7.13834e-05
A1S_3131	1.21231	3.42427e-05
A1S_1136	1.21139	0.000389644
A1S_1614	1.21084	2.30676e-07
A1S_2987	1.20579	9.64529e-07
A1S_0480	1.20471	8.40949e-05
A1S_1764	1.20175	0.00865815
A1S_1675	1.19895	0.000176114
A1S_1896	1.19842	1.15473e-05
A1S_2122	1.19715	3.5848e-06
A1S_1747	1.19617	0.00490671
A1S_0741	1.19598	0.0231591
A1S_3696	1.19453	0.0376829
A1S_1765	1.19282	3.46431e-05
A1S_1985	1.18989	0.00064166
A1S_3161	1.18549	4.35185e-06
A1S_0291	1.18506	0.000135724
A1S_2658	1.1814	0.000116269
A1S_2670	1.18051	0.000146425
A1S_0326	1.1804	0.000268076
A1S_0246	1.18028	3.32012e-06
A1S_2980	1.18012	0.000213507
A1S_3850	1.18011	0.0110858
A1S_2015	1.17901	0.000296918
A1S_0518	1.17699	6.00988e-07
A1S_2154	1.17366	0.00119395
A1S_3713	1.17132	0.00485477
A1S_2048	1.1709	9.83473e-06
A1S_2713	1.16957	6.5065e-06
A1S_1752	1.16755	0.00680743
A1S_1600	1.165	0.0124545
A1S_2836	1.16334	0.00593427
A1S_1946	1.16254	0.000146742
A1S_1693	1.1582	4.98383e-06
A1S_3157	1.15242	0.00173002
A1S_3774	1.15236	0.000169578
A1S_2293	1.15167	0.000307449
A1S_1562	1.15105	0.000165812
A1S_2689	1.14709	0.00163998
A1S_2389	1.14602	0.00476114
A1S_1684	1.14552	3.33222e-06
A1S_1775	1.14357	0.0030578
A1S_0739	1.14015	0.00721015
A1S_1418	1.13936	3.43705e-06
A1S_0912	1.13874	0.00528281
A1S_1875	1.13242	0.000897272
A1S_1936	1.12843	9.7915e-05
A1S_2714	1.12655	2.94207e-05
A1S_1626	1.12636	0.00024263
A1S_0886	1.12373	0.000138201
A1S_3743	1.12345	0.559273
A1S_2560	1.12297	0.000704282
A1S_1551	1.12226	3.7897e-06
A1S_1893	1.12012	0.0160741
A1S_1552	1.11824	5.15193e-07
A1S_2424	1.11773	0.000951365
A1S_3025	1.10396	6.3598e-05
A1S_0740	1.10372	0.000994932
A1S_2020	1.0992	0.000257001
A1S_3591	1.09763	0.00323831
A1S_0818	1.09314	5.2992e-07
A1S_0399	1.09289	0.012116
A1S_1828	1.0898	4.17527e-05
A1S_1778	1.08876	0.00324648
A1S_2441	1.08786	1.10784e-05
A1S_0348	1.0873	2.10792e-06
A1S_0451	1.08654	3.08398e-05
A1S_2013	1.08329	0.000353465
A1S_0152	1.08199	9.1743e-05
A1S_2530	1.08006	0.00160107
A1S_1515	1.07918	0.000147714
A1S_1543	1.07755	0.000150148
A1S_1803	1.07724	0.00951949
A1S_1575	1.07717	7.74967e-06
A1S_2066	1.0766	0.00018795
A1S_1538	1.07562	0.000107656
A1S_1563	1.074	0.00145182
A1S_2008	1.07335	5.73168e-05
A1S_0086	1.07005	0.00866067
A1S_3130	1.06937	6.90219e-05
A1S_3129	1.06903	3.50035e-05
A1S_0515	1.06819	3.98749e-05
A1S_3783	1.06625	0.000653584
A1S_0828	1.06412	0.000948286
A1S_2220	1.0637	0.00805382
A1S_3185	1.06265	5.03894e-06
A1S_3461	1.06251	0.0200626
A1S_3901	1.06238	0.000136408
A1S_1980	1.06199	4.09673e-05
A1S_1849	1.06148	0.000880189
A1S_1974	1.06102	1.43639e-05
A1S_3324	1.06062	0.000355022
A1S_1941	1.05974	5.04414e-05
A1S_1521	1.05926	0.000153765
A1S_3440	1.059	0.000567166
A1S_0425	1.05859	0.00264851
A1S_2944	1.05634	0.00720581
A1S_0922	1.05604	0.0716548
A1S_3878	1.05246	0.00096446
A1S_0342	1.04837	5.56513e-06
A1S_2315	1.04614	3.88168e-05
A1S_2263	1.04581	4.36099e-05
A1S_3238	1.04457	0.000119475
A1S_0984	1.04061	6.63789e-05
A1S_1116	1.04026	0.0469491
A1S_0946	1.03862	0.211972
A1S_0169	1.03641	0.0100115
A1S_2142	1.03582	0.000400493
A1S_2438	1.03563	0.000103891
A1S_2732	1.03365	7.87788e-05
A1S_0877	1.03319	7.88721e-05
A1S_1971	1.02893	7.97376e-05
A1S_3608	1.02871	0.0153729
A1S_1686	1.02777	0.00011358
A1S_1502	1.02637	2.19735e-05
A1S_3233	1.0258	4.87888e-05
A1S_2073	1.02522	0.00303587
A1S_1823	1.02008	0.00116883
A1S_1793	1.01976	0.000582205
A1S_2124	1.01837	1.81649e-05
A1S_0447	1.0176	0.000211154
A1S_1179	1.01734	0.00028816
A1S_1391	1.01615	0.00016328
A1S_1965	1.01307	2.94311e-05
A1S_1956	1.0127	0.00261583
A1S_3134	1.01202	1.48353e-05
A1S_2593	1.01152	3.98371e-05
A1S_1777	1.01101	0.00075478
A1S_1802	1.00953	0.000107077
A1S_3114	1.00896	0.00102295
A1S_1459	1.00843	0.00460353
A1S_2815	1.00762	0.000169188
A1S_2111	1.00481	0.000163727
A1S_1558	1.00276	0.000147278
A1S_2684	1.00181	0.000365484
A1S_0512	0.995569	3.78385e-05
A1S_2078	0.99369	0.00773708
A1S_2064	0.993596	0.00377882
A1S_2410	0.992352	0.00222595
A1S_3363	0.991808	0.0156572
A1S_0565	0.991467	0.00188765
A1S_1519	0.990137	0.000118055
A1S_1787	0.989237	0.00733009
A1S_0110	0.988873	0.00148626
A1S_1754	0.9872	0.00118295
A1S_1970	0.98365	0.0002905
A1S_2157	0.979901	0.000189947
A1S_1973	0.978569	6.19691e-06
A1S_0247	0.978397	6.86779e-05
A1S_1663	0.977419	0.00128058
A1S_3500	0.977046	0.508026
A1S_3584	0.976743	0.00416973
A1S_3579	0.975801	0.00252198
A1S_1358	0.974584	0.000134509
A1S_2143	0.974057	0.000492616
A1S_0827	0.969276	0.000542721
A1S_0234	0.968134	0.00327104
A1S_2977	0.965107	0.000812544
A1S_0475	0.963124	0.000429073
A1S_1232	0.963042	0.000433629
A1S_0410	0.962899	0.000337279
A1S_3753	0.962595	0.00428281
A1S_0809	0.961348	1.07562e-05
A1S_2447	0.958642	0.000785298
A1S_3235	0.955022	5.77556e-05
A1S_0921	0.954408	0.0276428
A1S_1638	0.952337	7.21785e-06
A1S_2398	0.949283	2.74289e-05
A1S_0153	0.948919	6.09345e-05
A1S_2710	0.947637	0.000282851
A1S_1419	0.947111	0.00163103
A1S_0825	0.944345	0.000158542
A1S_1877	0.943333	0.00127871
A1S_3120	0.943119	0.00300301
A1S_2649	0.943016	0.00181228
A1S_1448	0.942711	4.05064e-05
A1S_2303	0.940988	4.50525e-05
A1S_1892	0.940236	0.19013
A1S_0238	0.939442	7.48332e-06
A1S_1527	0.938669	0.000172056
A1S_0014	0.935834	3.52979e-05
A1S_1545	0.935019	5.24165e-06
A1S_1640	0.934123	0.00100618
A1S_0497	0.934001	0.000276944
A1S_1661	0.933639	0.000555733
A1S_1784	0.933639	0.000852286
A1S_1067	0.931722	2.06129e-05
A1S_0042	0.92822	4.58959e-05
A1S_1177	0.927764	0.000103528
A1S_3434	0.92773	2.09673e-06
A1S_0909	0.92771	6.14139e-05
A1S_3697	0.926841	0.0999151
A1S_1922	0.926456	5.80023e-05
A1S_0536	0.925451	3.79023e-06
A1S_2440	0.92515	0.000467354
A1S_0373	0.924611	9.78993e-06
A1S_1172	0.924484	0.00161505
A1S_2045	0.924428	0.000688016
A1S_3472	0.923096	0.00284049
A1S_3676	0.922611	0.394155
A1S_1864	0.919078	0.00678737
A1S_3339	0.913902	0.00171417
A1S_0781	0.913412	0.000361337
A1S_2096	0.912272	0.00248848
A1S_2656	0.911648	0.00155779
A1S_3848	0.911186	1.0477e-05
A1S_2246	0.910791	0.000529439
A1S_1860	0.910283	0.0379404
A1S_1555	0.909978	9.86621e-06
A1S_1717	0.90996	0.260637
A1S_2981	0.907828	0.000109275
A1S_1556	0.907722	0.000395734
A1S_0942	0.906907	0.000555804
A1S_1579	0.903461	1.00176e-05
A1S_1430	0.903169	0.00329942
A1S_1392	0.903152	0.000186744
A1S_2043	0.901895	0.000346862
A1S_1939	0.900238	0.00014857
A1S_1526	0.897683	0.00646172
A1S_2101	0.897635	0.00258837
A1S_0270	0.893801	0.00014767
A1S_1753	0.891946	1.24252e-05
A1S_0686	0.890122	3.98349e-05
A1S_1532	0.889844	0.00105544
A1S_3706	0.889608	0.192443
A1S_3682	0.888154	0.000329104
A1S_2019	0.887535	0.00177018
A1S_0665	0.886742	0.0197801
A1S_1480	0.885444	0.00483317
A1S_2799	0.884002	0.00126699
A1S_1930	0.883391	7.73913e-05
A1S_3907	0.882055	0.705172
A1S_1458	0.881186	8.14551e-06
A1S_1862	0.874848	0.0313012
A1S_2067	0.874408	0.000703208
A1S_1311	0.874211	0.00248779
A1S_2108	0.872935	1.12256e-05
A1S_2080	0.869546	0.000868766
A1S_1546	0.868844	0.00010588
A1S_1707	0.863235	0.00358879
A1S_1050	0.861687	1.4536e-05
A1S_1420	0.861357	0.000359282
A1S_2851	0.861279	0.000802955
A1S_2897	0.858066	0.00328611
A1S_0171	0.857777	0.0130616
A1S_1292	0.857204	0.00342758
A1S_1991	0.85425	9.18205e-05
A1S_1024	0.854181	0.000575901
A1S_0258	0.853938	0.0344621
A1S_2674	0.853887	0.000121048
A1S_2046	0.85233	3.12227e-05
A1S_2612	0.852034	8.17927e-05
A1S_0799	0.850998	5.00366e-05
A1S_1625	0.849096	0.000602692
A1S_1945	0.849004	1.95616e-05
A1S_1726	0.848323	0.000171978
A1S_1169	0.846123	0.00955836
A1S_0192	0.845274	0.000889291
A1S_3385	0.844805	0.000698123
A1S_1196	0.843637	0.00782707
A1S_0255	0.843057	0.000913931
A1S_1804	0.842967	0.00046877
A1S_0162	0.842545	0.00403791
A1S_1520	0.841133	9.54511e-05
A1S_0819	0.841041	0.000387213
A1S_1472	0.839231	0.0059248
A1S_0145	0.837634	0.00153082
A1S_2490	0.836081	0.373162
A1S_0777	0.835131	9.06707e-05
A1S_0181	0.834036	0.0239773
A1S_0154	0.833104	1.89378e-05
A1S_2679	0.831783	0.00420772
A1S_3227	0.831003	0.00145819
A1S_2814	0.83094	0.00180727
A1S_2744	0.830642	0.0456567
A1S_1416	0.830626	0.000114022
A1S_0885	0.828877	0.000242778
A1S_1300	0.82738	0.00792859
A1S_1916	0.82621	0.00019087
A1S_3359	0.824629	0.000273141
A1S_0826	0.82295	0.000509787
A1S_1641	0.821471	0.00279239
A1S_2611	0.82075	1.96835e-05
A1S_1247	0.82056	0.000103436
A1S_1176	0.819723	0.000327813
A1S_0390	0.81926	0.000301168
A1S_1829	0.818849	0.000400954
A1S_2166	0.818242	1.26839e-05
A1S_1975	0.817752	0.000146776
A1S_2890	0.81694	3.66825e-05
A1S_1468	0.816331	0.000141431
A1S_1841	0.816003	0.00523362
A1S_2249	0.815874	0.000573729
A1S_3688	0.812671	0.12645
A1S_1807	0.812322	0.000247322
A1S_2688	0.810373	4.16292e-05
A1S_0071	0.810052	0.000219724
A1S_3091	0.809749	1.26238e-05
A1S_0516	0.809732	0.000247623
A1S_0308	0.807318	0.000909516
A1S_2393	0.807237	0.000127194
A1S_1081	0.804481	0.0351324
A1S_3566	0.80379	0.140521
A1S_0610	0.803558	3.33829e-06
A1S_2790	0.803331	0.000725517
A1S_3821	0.802842	0.000934253
A1S_0312	0.800938	1.3705e-06
A1S_0939	0.798752	4.24029e-06
A1S_0584	0.798662	0.00214293
A1S_1953	0.796948	0.000416451
A1S_3900	0.795952	0.00554471
A1S_0038	0.795941	0.00605941
A1S_2866	0.794712	8.24768e-05
A1S_0245	0.793035	0.000117566
A1S_0775	0.79207	0.000234196
A1S_3831	0.790511	0.00275014
A1S_0458	0.790095	0.00166485
A1S_3511	0.789844	0.02457
A1S_0433	0.789669	4.30316e-05
A1S_1135	0.787286	0.000248184
A1S_0429	0.786575	0.000656849
A1S_1786	0.785918	0.00179938
A1S_2309	0.785636	0.000299161
A1S_0173	0.7845	0.00240227
A1S_2201	0.784046	0.00123064
A1S_2151	0.783498	0.00323291
A1S_2313	0.782682	0.000119097
A1S_0964	0.782646	0.00266614
A1S_1512	0.782149	0.00104497
A1S_2982	0.78178	0.00041624
A1S_0093	0.781437	0.00763043
A1S_0673	0.781107	0.084877
A1S_2610	0.779836	0.00247887
A1S_0784	0.779641	0.000141135
A1S_1413	0.778461	0.00135566
A1S_2040	0.777478	0.00285472
A1S_2107	0.776819	0.000231801
A1S_1453	0.775172	0.02193
A1S_1569	0.774266	0.000545799
A1S_2774	0.772456	2.028e-06
A1S_2838	0.770317	0.000141391
A1S_3590	0.770221	0.00937563
A1S_1479	0.769785	0.00507054
A1S_2680	0.769401	0.000263855
A1S_3257	0.768938	0.0301513
A1S_1371	0.768275	0.000963462
A1S_1602	0.767999	0.0247147
A1S_2167	0.767516	4.1191e-05
A1S_1148	0.767384	0.237548
A1S_1557	0.766677	5.40957e-05
A1S_0244	0.765197	0.00060596
A1S_0797	0.763941	1.30295e-05
A1S_3666	0.763226	0.116658
A1S_0611	0.761937	0.000121074
A1S_0974	0.761719	0.000975269
A1S_2708	0.761622	0.000572502
A1S_2663	0.7613	0.000915068
A1S_3052	0.759563	0.0028653
A1S_3223	0.759394	0.00183727
A1S_3470	0.759264	0.00917715
A1S_2419	0.757821	0.00022379
A1S_3062	0.757399	0.000659709
A1S_2913	0.756908	0.000206427
A1S_1004	0.756544	0.00232283
A1S_1725	0.756423	0.000134121
A1S_2139	0.756363	0.000753792
A1S_3064	0.754312	0.000273218
A1S_1293	0.754167	0.0146102
A1S_1797	0.753129	0.00805791
A1S_1857	0.752127	0.00266909
A1S_3205	0.751898	0.00243848
A1S_3290	0.750899	7.79563e-05
A1S_3326	0.749973	0.146365
A1S_0700	0.749596	0.00024783
A1S_1113	0.749307	0.00254964
A1S_3035	0.747974	0.000678379
A1S_3674	0.746714	0.186051
A1S_1129	0.746031	0.00770419
A1S_0395	0.744367	0.000271615
A1S_3607	0.743689	0.0177484
A1S_3599	0.741638	0.00483708
A1S_0817	0.740779	3.43993e-05
A1S_0232	0.740749	0.0110064
A1S_3712	0.740033	0.0426029
A1S_3340	0.739999	0.000258185
A1S_1679	0.739721	0.000764442
A1S_3239	0.739255	0.00460782
A1S_3041	0.738884	0.000361008
A1S_0789	0.737038	0.00270682
A1S_0446	0.737022	2.58757e-05
A1S_0795	0.736611	0.000196924
A1S_2609	0.735671	1.00488e-05
A1S_1762	0.735541	0.000184178
A1S_2349	0.734685	0.000158192
A1S_1664	0.73324	8.48619e-05
A1S_1659	0.733161	0.000519332
A1S_3733	0.733028	0.0148996
A1S_1561	0.732812	0.00105619
A1S_0608	0.730767	0.000288141
A1S_1666	0.730691	5.25569e-05
A1S_3383	0.730628	4.20223e-05
A1S_1382	0.730349	0.000939044
A1S_1582	0.727626	0.000959758
A1S_1431	0.727587	0.010042
A1S_0468	0.726856	1.25005e-05
A1S_3784	0.726092	0.0172489
A1S_2813	0.723592	0.0122289
A1S_1212	0.723432	0.0404137
A1S_0302	0.723279	0.00405375
A1S_3719	0.719781	0.0119886
A1S_2117	0.719403	0.00158183
A1S_3391	0.716655	0.000653683
A1S_1319	0.714518	0.00158198
A1S_2245	0.714127	0.000939789
A1S_2591	0.713616	3.62989e-05
A1S_1257	0.710949	0.0943533
A1S_2302	0.710811	0.00275712
A1S_2076	0.709437	0.00528066
A1S_1665	0.708958	0.191786
A1S_0099	0.708861	4.0202e-05
A1S_3259	0.708659	0.0377083
A1S_3200	0.708123	7.16395e-05
A1S_0143	0.707338	0.000207429
A1S_2436	0.706797	0.000544987
A1S_2709	0.705985	0.000569952
A1S_2351	0.705604	0.000143876
A1S_0899	0.704948	4.55398e-05
A1S_1295	0.704713	0.000180793
A1S_1863	0.704027	0.274246
A1S_0061	0.703662	5.26209e-05
A1S_2526	0.702178	0.000445706
A1S_2683	0.70214	5.90914e-05
A1S_2322	0.701776	0.000768387
A1S_2878	0.699279	0.000725528
A1S_0898	0.698561	0.000223021
A1S_2561	0.698515	0.000272404
A1S_3652	0.697701	0.00136887
A1S_0821	0.696231	2.52926e-05
A1S_1301	0.695983	0.00583547
A1S_0744	0.694947	0.0169295
A1S_3067	0.694923	6.19911e-05
A1S_3119	0.694409	0.000744732
A1S_0737	0.694094	0.00467475
A1S_2874	0.693858	0.000836725
A1S_0466	0.692437	0.0234429
A1S_2748	0.692104	0.00132839
A1S_0743	0.691108	0.233616
A1S_2174	0.690075	0.00508432
A1S_3447	0.689019	9.20165e-05
A1S_1660	0.687499	0.00163989
A1S_2097	0.687028	2.1766e-05
A1S_0903	0.685908	0.000119812
A1S_2592	0.682743	0.0011382
A1S_0883	0.682382	5.01298e-05
A1S_2461	0.680455	0.00289578
A1S_1966	0.678343	5.42347e-05
A1S_1320	0.677156	0.0506139
A1S_3741	0.676855	0.0251935
A1S_0538	0.676161	9.66532e-05
A1S_2778	0.676096	0.000372306
A1S_3123	0.674795	0.0262784
A1S_3364	0.674315	0.00184763
A1S_3460	0.673379	0.00203019
A1S_2910	0.671898	0.00171042
A1S_1496	0.67065	3.94825e-06
A1S_1023	0.670619	3.35819e-05
A1S_2169	0.66952	3.74835e-05
A1S_2152	0.668208	0.0224296
A1S_2596	0.667882	0.000237275
A1S_0908	0.667687	0.000489899
A1S_1783	0.666814	0.041204
A1S_1908	0.666343	0.00807683
A1S_1880	0.665713	0.00120459
A1S_0163	0.665564	0.0012505
A1S_2547	0.664629	0.000282093
A1S_1728	0.663476	0.000971991
A1S_3828	0.663302	0.0192846
A1S_2170	0.661602	6.98076e-05
A1S_1678	0.659191	0.000451881
A1S_1913	0.658627	0.000183142
A1S_0233	0.656701	0.00590654
A1S_1464	0.656213	0.00280225
A1S_0006	0.654899	0.0011039
A1S_1646	0.654834	0.00278766
A1S_0224	0.653926	0.000815246
A1S_2314	0.653171	0.00041804
A1S_2608	0.652601	6.90499e-06
A1S_0137	0.652533	0.00090952
A1S_1839	0.652127	0.0116166
A1S_0546	0.651646	0.000844051
A1S_3892	0.650978	0.065776
A1S_1260	0.65033	0.0328597
A1S_0769	0.650225	2.93393e-05
A1S_0262	0.650098	0.000953446
A1S_2837	0.649266	0.0015747
A1S_0426	0.648206	0.00382916
A1S_1330	0.647816	0.000619412
A1S_2250	0.647432	0.000444686
A1S_2784	0.64729	9.94851e-05
A1S_3330	0.646725	0.000326557
A1S_2083	0.645952	3.83925e-05
A1S_0144	0.645844	0.000238504
A1S_3207	0.645456	0.331441
A1S_1481	0.644774	0.00342717
A1S_0587	0.644706	7.47473e-05
A1S_3316	0.644648	1.94475e-05
A1S_1825	0.64328	0.00212337
A1S_1262	0.641979	0.0018107
A1S_2919	0.641737	0.0120793
A1S_0040	0.641729	0.104544
A1S_2567	0.640605	0.00361903
A1S_1900	0.640253	0.000200879
A1S_0607	0.639387	0.000384195
A1S_2225	0.639118	0.0598198
A1S_0892	0.638612	3.27219e-05
A1S_2299	0.636097	0.0212922
A1S_0385	0.635212	0.000486348
A1S_3068	0.635149	0.00139574
A1S_0986	0.634941	0.031495
A1S_3307	0.634508	0.00585609
A1S_1096	0.632809	0.0112276
A1S_2175	0.632771	0.00017458
A1S_2869	0.632238	8.0769e-06
A1S_1294	0.630134	0.000611366
A1S_3854	0.629674	0.00127575
A1S_1020	0.629006	0.000831731
A1S_1542	0.628912	0.00287754
A1S_2312	0.628477	0.00844537
A1S_2044	0.628177	0.000182404
A1S_3148	0.623242	0.000332358
A1S_2733	0.622988	0.00672379
A1S_3121	0.622698	0.0129378
A1S_0457	0.622189	0.00218507
A1S_3254	0.62065	0.000177394
A1S_2698	0.618764	9.46812e-05
A1S_2817	0.618624	0.00082905
A1S_3140	0.618347	0.135291
A1S_0239	0.618141	0.000730235
A1S_2388	0.617623	0.062363
A1S_1795	0.617489	0.00928819
A1S_3709	0.617333	0.0952463
A1S_0165	0.615379	5.89157e-05
A1S_3465	0.613865	0.00824355
A1S_3708	0.613517	0.0880174
A1S_3408	0.61327	0.00472472
A1S_2439	0.613088	0.00056427
A1S_1547	0.612921	0.00319767
A1S_0597	0.610498	0.0159693
A1S_1822	0.608998	0.00809909
A1S_3581	0.608724	0.00446799
A1S_3459	0.607732	8.39573e-06
A1S_3107	0.606897	1.01097e-05
A1S_3475	0.606252	0.0157571
A1S_1028	0.606142	0.0056315
A1S_1138	0.60592	0.000402522
A1S_2428	0.604566	0.00259492
A1S_0296	0.604138	0.0272707
A1S_1473	0.603856	8.58363e-05
A1S_1812	0.603811	0.00594995
A1S_0582	0.602989	0.00899573
A1S_0586	0.602809	0.000145654
A1S_0862	0.602328	0.000120632
A1S_1286	0.602313	0.126685
A1S_3275	0.602272	0.0122491
A1S_1805	0.601988	0.048862
A1S_1715	0.60176	0.00125253
A1S_1572	0.601726	0.00127382
A1S_3136	0.600526	0.00657349
A1S_0699	0.599698	0.000633336
A1S_0537	0.599212	0.00341545
A1S_0266	0.599026	1.33107e-05
A1S_3444	0.59816	0.00130974
A1S_2448	0.595344	0.00666898
A1S_0863	0.594712	4.69581e-05
A1S_1696	0.594689	0.00179704
A1S_3630	0.594024	0.0188999
A1S_2321	0.593617	0.0412357
A1S_1824	0.593595	0.00659523
A1S_2653	0.593033	0.00517998
A1S_3221	0.59237	8.78373e-05
A1S_2846	0.58989	0.010184
A1S_0267	0.589533	0.00525102
A1S_2881	0.589226	9.49763e-05
A1S_3912	0.588729	0.0238669
A1S_3720	0.587847	0.173608
A1S_2116	0.58647	2.45042e-05
A1S_2482	0.584921	0.00561265
A1S_0864	0.584727	0.000678331
A1S_2457	0.583942	0.00390691
A1S_1992	0.58374	0.000524879
A1S_2381	0.581941	0.00439536
A1S_1312	0.581353	0.0359836
A1S_0254	0.580723	0.0153072
A1S_2730	0.580555	0.000247301
A1S_0164	0.578252	6.70609e-05
A1S_3846	0.576717	0.0118984
A1S_3098	0.576623	0.000229446
A1S_0485	0.576523	0.000187354
A1S_3102	0.576311	7.73046e-05
A1S_1042	0.575986	0.00463277
A1S_1390	0.571203	0.0191661
A1S_2244	0.571201	0.00293609
A1S_0056	0.570214	0.00137531
A1S_0713	0.567921	0.000675077
A1S_0365	0.566281	0.0101045
A1S_1068	0.566078	0.000417481
A1S_2833	0.565674	0.00388559
A1S_2870	0.563365	1.29928e-07
A1S_1568	0.563274	8.89922e-06
A1S_2927	0.562691	0.0120072
A1S_1533	0.562649	0.00735869
A1S_1750	0.561683	0.00149328
A1S_0790	0.560958	0.00128735
A1S_0193	0.560145	0.000532665
A1S_3825	0.559442	0.0180565
A1S_2361	0.558332	0.000990417
A1S_0747	0.558255	0.000473272
A1S_3578	0.557634	0.41048
A1S_1826	0.557497	0.000586056
A1S_0300	0.557274	0.00832974
A1S_0751	0.556477	0.00165186
A1S_3228	0.55572	0.000463918
A1S_2668	0.555436	0.0049732
A1S_3194	0.55468	0.00726222
A1S_1078	0.553836	0.0823462
A1S_3726	0.553575	0.0994554
A1S_2606	0.551675	0.00316871
A1S_2115	0.551276	0.00185837
A1S_0170	0.550437	0.0181927
A1S_2873	0.550048	0.00904105
A1S_2112	0.54934	0.011155
A1S_2515	0.548783	0.000242835
A1S_3201	0.548265	0.000111355
A1S_2700	0.548125	0.0380359
A1S_1876	0.546534	0.00987846
A1S_0386	0.545127	0.00167594
A1S_3314	0.544835	0.00153674
A1S_1634	0.544352	0.00101254
A1S_2690	0.543067	0.00100572
A1S_0218	0.542418	0.00178559
A1S_2123	0.542299	0.00453806
A1S_2588	0.54147	0.00126765
A1S_0168	0.540776	0.00124514
A1S_2333	0.540474	0.0111114
A1S_2559	0.540192	0.000247466
A1S_3662	0.539284	0.0371127
A1S_1751	0.538215	0.0241308
A1S_2520	0.536101	0.00209607
A1S_3241	0.535385	0.000457778
A1S_2121	0.533436	0.00658399
A1S_2613	0.533344	6.233e-05
A1S_1029	0.531537	0.00231441
A1S_1982	0.530983	0.00114546
A1S_1249	0.530166	0.00760355
A1S_1447	0.529956	0.127475
A1S_3276	0.529733	0.000908012
A1S_0872	0.52938	0.0203374
A1S_1201	0.529263	2.40878e-05
A1S_1200	0.528777	0.000184864
A1S_0738	0.528221	0.00826123
A1S_1595	0.527932	0.0449094
A1S_1773	0.526152	0.0269813
A1S_2140	0.525692	0.0124875
A1S_2755	0.523259	0.0420795
A1S_3845	0.52254	0.106628
A1S_1048	0.521949	0.00110093
A1S_2780	0.521773	0.000397134
A1S_3053	0.520492	0.0236771
A1S_1981	0.520315	0.0275082
A1S_0539	0.519577	0.00132409
A1S_1799	0.51942	0.000488362
A1S_2845	0.518354	0.0028095
A1S_0228	0.51765	0.000176921
A1S_1920	0.516488	0.000129585
A1S_3619	0.515964	0.000698981
A1S_0122	0.515403	0.00201956
A1S_2301	0.514927	0.105052
A1S_0384	0.514754	0.286977
A1S_1739	0.514323	0.0212163
A1S_0878	0.514068	0.002201
A1S_2529	0.512565	0.00660047
A1S_2265	0.512552	0.000181124
A1S_3897	0.512138	0.0128748
A1S_0316	0.51205	0.000982967
A1S_3058	0.5118	0.00073086
A1S_3260	0.510557	0.117442
A1S_0882	0.509992	0.000119249
A1S_2539	0.509252	0.0030283
A1S_3433	0.5084	0.0129558
A1S_0161	0.50764	0.000359704
A1S_3065	0.506339	8.8814e-05
A1S_1976	0.506208	0.0051239
A1S_2968	0.50619	0.0133989
A1S_1811	0.505308	0.08492
A1S_0257	0.504313	0.00220533
A1S_3615	0.504276	0.0111482
A1S_2352	0.504082	0.000929096
A1S_1782	0.503992	0.0856674
A1S_2922	0.503525	0.000671067
A1S_2979	0.50342	0.000824139
A1S_3066	0.503154	2.95251e-05
A1S_3451	0.50199	0.00174345
A1S_2342	0.497439	0.00264147
A1S_1139	0.497293	0.00572226
A1S_2607	0.496905	9.84797e-05
A1S_1735	0.496183	0.182597
A1S_2896	0.496016	0.0479585
A1S_2251	0.495316	0.000356146
A1S_3471	0.494989	0.0630022
A1S_3819	0.494036	0.64027
A1S_3449	0.492809	0.00199809
A1S_2472	0.492467	0.00234904
A1S_2720	0.490941	0.00399469
A1S_0328	0.490442	3.72218e-05
A1S_3678	0.48985	0.253749
A1S_2278	0.489587	0.000324653
A1S_2898	0.489307	0.00463268
A1S_0972	0.488857	0.00708578
A1S_1097	0.48845	0.00039259
A1S_2745	0.48692	0.0111122
A1S_2738	0.486887	0.00389511
A1S_1938	0.486796	0.00694844
A1S_1713	0.486084	0.00077258
A1S_2243	0.485274	0.00410415
A1S_1565	0.484913	0.0324623
A1S_0712	0.48463	0.00116495
A1S_2197	0.484439	0.0714808
A1S_0375	0.483983	0.000115067
A1S_2779	0.483966	0.000449206
A1S_1576	0.482996	0.00282537
A1S_2912	0.482949	0.000851583
A1S_1899	0.481925	0.00102836
A1S_0274	0.481621	0.01756
A1S_1103	0.479989	0.000114555
A1S_0868	0.479939	0.00184516
A1S_0129	0.479781	0.0177755
A1S_0943	0.479736	0.0143817
A1S_0259	0.479508	2.71624e-06
A1S_3312	0.479446	0.00176349
A1S_1509	0.479121	0.0105963
A1S_0966	0.479081	0.0966129
A1S_2144	0.479055	0.00377716
A1S_3583	0.478267	0.127131
A1S_3133	0.477902	0.0842007
A1S_1706	0.476414	0.00689621
A1S_0456	0.47582	0.00810149
A1S_0076	0.474654	0.0403168
A1S_3841	0.473687	0.00724281
A1S_2295	0.473281	0.0206454
A1S_2937	0.472742	0.0309872
A1S_0140	0.472011	0.000574267
A1S_3870	0.471212	0.00779417
A1S_0188	0.470504	0.000472012
A1S_2731	0.470499	0.000852621
A1S_2660	0.470372	0.00165519
A1S_0229	0.470305	0.000829225
A1S_0585	0.468952	0.00218174
A1S_1627	0.468818	0.000382904
A1S_2298	0.46854	0.0761187
A1S_1632	0.467327	0.00681788
A1S_2353	0.466427	0.052116
A1S_2495	0.466199	0.00121819
A1S_0893	0.466028	7.85736e-05
A1S_0985	0.465876	0.0120149
A1S_2311	0.464941	0.0267228
A1S_0778	0.463841	0.00269995
A1S_0155	0.46313	0.00849605
A1S_3341	0.462748	0.00274873
A1S_3704	0.462359	0.244016
A1S_2636	0.461232	0.000795735
A1S_3497	0.461016	0.0254161
A1S_1859	0.460726	0.040918
A1S_0944	0.460079	0.00737501
A1S_1919	0.458499	2.77538e-05
A1S_3799	0.458249	0.135723
A1S_0592	0.458076	0.00014339
A1S_0416	0.457911	0.000649868
A1S_1402	0.456503	0.0403385
A1S_1633	0.456078	0.000947675
A1S_3315	0.456036	0.00372914
A1S_0975	0.45589	0.00301153
A1S_0044	0.455792	0.00629455
A1S_1957	0.455235	0.00748821
A1S_0941	0.454626	0.0897492
A1S_3176	0.454112	4.49266e-06
A1S_2875	0.453398	0.00106349
A1S_1647	0.452736	0.00713659
A1S_3338	0.45117	0.0449821
A1S_3430	0.450164	0.000770578
A1S_3118	0.449026	0.000601717
A1S_1049	0.447864	0.14476
A1S_0057	0.447074	0.0250751
A1S_3158	0.446604	0.00742574
A1S_0265	0.44616	0.0035203
A1S_0816	0.446006	0.00712345
A1S_0601	0.445982	0.000293157
A1S_2172	0.445497	0.027181
A1S_0166	0.445209	0.0124516
A1S_2637	0.445104	0.00773734
A1S_3069	0.445087	0.00154513
A1S_2456	0.443834	0.00522827
A1S_1083	0.443735	0.0117158
A1S_0111	0.44255	0.209877
A1S_2646	0.442481	0.188839
A1S_1560	0.442352	0.0099057
A1S_3639	0.442045	0.133786
A1S_2697	0.441804	0.0032934
A1S_1091	0.441071	0.00104576
A1S_3620	0.440861	0.111097
A1S_2148	0.438804	0.00991961
A1S_3883	0.438309	0.0104978
A1S_0961	0.436701	0.0129853
A1S_1867	0.436646	0.0777317
A1S_1912	0.436579	0.000333022
A1S_0913	0.436222	0.0530905
A1S_1477	0.435945	0.000567018
A1S_3273	0.435543	0.000486327
A1S_0653	0.435134	0.000105551
A1S_3063	0.434566	0.00431166
A1S_2173	0.433876	0.0130154
A1S_2473	0.433297	0.00194199
A1S_3055	0.433258	0.000633476
A1S_3744	0.43317	0.00103927
A1S_2186	0.432226	0.000488978
A1S_3450	0.432039	0.016584
A1S_2182	0.432002	0.0092732
A1S_1460	0.431862	0.101733
A1S_0123	0.431671	0.000381417
A1S_1842	0.431506	0.00546442
A1S_2816	0.430434	0.0894027
A1S_3224	0.42991	0.0697565
A1S_1352	0.429895	0.0144932
A1S_1566	0.429729	0.00766445
A1S_1280	0.42956	0.0106417
A1S_0609	0.428859	0.0232624
A1S_3313	0.428223	0.000810751
A1S_0503	0.428094	0.00022513
A1S_0815	0.427361	0.0153595
A1S_1258	0.427175	0.110906
A1S_0576	0.426824	0.00574768
A1S_0752	0.426493	0.00118375
A1S_0374	0.426172	0.000331946
A1S_1983	0.425915	0.00550418
A1S_1465	0.425431	0.00129433
A1S_0199	0.425237	0.00148551
A1S_1287	0.425003	0.0229673
A1S_2435	0.423601	1.41626e-05
A1S_3462	0.423548	0.0637992
A1S_1958	0.423043	0.0846428
A1S_2562	0.422897	0.00226452
A1S_3576	0.422479	0.419417
A1S_3842	0.420815	0.260543
A1S_3866	0.419057	0.163426
A1S_0895	0.418802	0.00306718
A1S_0593	0.417942	0.000771789
A1S_0860	0.41793	0.0815229
A1S_2983	0.416702	0.00240006
A1S_1191	0.416145	0.0294471
A1S_2985	0.415851	0.024031
A1S_0808	0.415425	0.00912936
A1S_0760	0.41526	0.00102803
A1S_1571	0.4149	0.0001851
A1S_0768	0.413834	0.00814982
A1S_1756	0.413348	0.0255838
A1S_3453	0.41333	0.0167234
A1S_2868	0.413316	6.84681e-05
A1S_0230	0.413265	2.16255e-06
A1S_3345	0.412676	0.0126955
A1S_3213	0.412006	0.00573273
A1S_2782	0.411079	0.00141375
A1S_0616	0.410701	0.00750051
A1S_2974	0.410677	0.000401643
A1S_1894	0.409606	0.0937627
A1S_2522	0.409217	0.00732529
A1S_1235	0.409002	0.00294129
A1S_0031	0.408471	0.00251788
A1S_1682	0.408053	0.00227375
A1S_1318	0.40794	0.0129123
A1S_2316	0.407587	0.00114188
A1S_2877	0.407397	0.00151841
A1S_3804	0.407175	0.160035
A1S_2418	0.406783	0.0178861
A1S_1449	0.406429	0.0145168
A1S_2392	0.404282	0.0156577
A1S_0522	0.4038	0.00241069
A1S_0036	0.402647	0.0177182
A1S_2691	0.402566	0.076498
A1S_0822	0.402542	0.00724726
A1S_0844	0.401723	0.00655546
A1S_0330	0.401692	0.0112783
A1S_1076	0.400668	0.0861633
A1S_3040	0.400474	0.0117038
A1S_3439	0.399863	0.0277198
A1S_2986	0.399465	0.0336092
A1S_0003	0.399363	0.00459937
A1S_2437	0.399202	0.0878658
A1S_3234	0.398896	0.00229857
A1S_1297	0.397885	0.00175834
A1S_3438	0.397334	0.00822394
A1S_0776	0.397257	0.00701648
A1S_0343	0.397122	0.00251299
A1S_0894	0.396157	0.00204397
A1S_3333	0.395335	0.00276813
A1S_1055	0.39523	0.000161028
A1S_1534	0.394888	0.00535753
A1S_2264	0.391655	0.000248724
A1S_3245	0.39071	0.0119073
A1S_0685	0.390541	4.7494e-05
A1S_0327	0.390147	0.00199107
A1S_3381	0.390062	0.0536693
A1S_2528	0.388515	0.00103608
A1S_2818	0.388123	0.000113019
A1S_2963	0.387873	0.00278297
A1S_3457	0.387489	0.00106968
A1S_3656	0.386756	0.269437
A1S_3198	0.386691	0.00137438
A1S_2759	0.385783	0.198998
A1S_1314	0.384535	0.0306013
A1S_0502	0.383428	0.00120383
A1S_2469	0.38293	0.0458826
A1S_2812	0.379911	0.00444736
A1S_3695	0.379616	0.67768
A1S_3698	0.379052	0.424526
A1S_0054	0.377542	0.00202769
A1S_2271	0.377286	0.00669008
A1S_1716	0.37702	0.131915
A1S_1724	0.376051	0.144967
A1S_2277	0.376031	0.000236954
A1S_1688	0.37601	0.000245093
A1S_1051	0.373917	0.011031
A1S_1298	0.373728	0.192076
A1S_1226	0.372985	0.0379761
A1S_0282	0.372659	0.0503222
A1S_1955	0.371652	0.00375206
A1S_1057	0.371065	0.00813012
A1S_2221	0.370383	0.000695249
A1S_0156	0.370025	0.00267252
A1S_2252	0.369569	0.00166505
A1S_1596	0.368476	0.377058
A1S_2156	0.368361	0.0891732
A1S_1606	0.368304	0.0810409
A1S_1798	0.368296	0.000531661
A1S_3209	0.367482	0.00412606
A1S_0324	0.366802	0.00304242
A1S_1069	0.366186	0.00600713
A1S_1738	0.366023	0.379221
A1S_0443	0.36595	0.00130596
A1S_1577	0.365751	0.133277
A1S_1362	0.365495	0.0166283
A1S_0963	0.362418	0.0663983
A1S_1268	0.362391	0.469495
A1S_0500	0.360653	0.00189931
A1S_1858	0.360545	0.233654
A1S_3192	0.359786	0.0573132
A1S_0753	0.359661	0.00136708
A1S_2323	0.359212	0.00275339
A1S_1178	0.358057	0.00724155
A1S_1763	0.357999	0.158252
A1S_1949	0.357281	0.0137113
A1S_2516	0.356755	0.000929377
A1S_0798	0.356333	0.00093451
A1S_0464	0.35622	0.0543061
A1S_3199	0.353844	0.0154475
A1S_3437	0.353249	0.0259481
A1S_1351	0.353206	0.0255324
A1S_3110	0.352902	0.000864951
A1S_0349	0.352553	0.0244349
A1S_2300	0.351339	0.0173725
A1S_2110	0.351	0.0613634
A1S_1303	0.35044	0.0344792
A1S_3284	0.350421	0.0165332
A1S_0937	0.350064	0.00168665
A1S_2056	0.347963	6.18878e-05
A1S_0590	0.346873	0.0134541
A1S_2118	0.345883	0.0532705
A1S_1524	0.345841	0.000318777
A1S_1906	0.344879	0.00421379
A1S_3302	0.34441	0.00328932
A1S_3409	0.343844	0.0238163
A1S_0273	0.343608	0.00554945
A1S_2546	0.343216	0.00596003
A1S_1674	0.342687	0.000577787
A1S_1668	0.342653	0.0140523
A1S_2114	0.342612	0.0102868
A1S_0046	0.341602	0.0101326
A1S_1687	0.341201	0.265229
A1S_0934	0.340956	0.044063
A1S_0664	0.340369	0.0923702
A1S_1622	0.340316	0.00642661
A1S_0380	0.339654	4.12931e-05
A1S_1541	0.339126	0.00226712
A1S_2579	0.338889	0.0038306
A1S_1689	0.337747	0.000286382
A1S_3362	0.337239	0.175052
A1S_2783	0.337048	0.000732786
A1S_3788	0.336633	0.265162
A1S_1266	0.33662	0.554285
A1S_1623	0.336423	0.000684654
A1S_3703	0.335792	0.00232797
A1S_1962	0.335451	0.00122807
A1S_3059	0.334694	0.0038811
A1S_3112	0.334515	0.016128
A1S_1994	0.333565	0.0555081
A1S_1021	0.332996	0.0667306
A1S_0888	0.331686	0.000413319
A1S_0810	0.330914	0.000349287
A1S_3057	0.33066	0.0153362
A1S_2760	0.329855	0.00844471
A1S_1414	0.329812	0.06025
A1S_0774	0.329691	0.00133555
A1S_2432	0.329644	0.0152298
A1S_3816	0.328622	0.11563
A1S_3891	0.327798	0.107767
A1S_2583	0.327704	0.0749503
A1S_2190	0.327582	0.0179117
A1S_3325	0.327381	0.0322851
A1S_1680	0.326609	0.159225
A1S_0362	0.326584	0.0261212
A1S_1940	0.32653	0.0118838
A1S_2521	0.3263	0.00325534
A1S_1835	0.326242	0.00192099
A1S_3718	0.325749	0.526731
A1S_0563	0.325478	0.00868104
A1S_1785	0.323467	0.00452058
A1S_2630	0.323434	0.00949547
A1S_0402	0.323405	0.000348917
A1S_1616	0.322473	0.00724604
A1S_2219	0.322004	0.285531
A1S_0039	0.321584	0.0094388
A1S_0360	0.320895	0.0138506
A1S_1054	0.320034	0.0160446
A1S_3469	0.319693	0.000537433
A1S_2865	0.319499	0.0457517
A1S_0186	0.319449	0.00894912
A1S_2168	0.318732	5.21366e-05
A1S_2286	0.31866	0.00612701
A1S_2077	0.318277	0.171303
A1S_2256	0.317857	0.000291176
A1S_0759	0.317686	0.00052814
A1S_2908	0.316907	0.18564
A1S_3109	0.316342	0.020657
A1S_1620	0.315216	0.0194321
A1S_3404	0.314972	0.0705106
A1S_2632	0.313968	0.000953326
A1S_0284	0.312843	0.0600897
A1S_0381	0.312816	0.11605
A1S_0484	0.312128	0.00188483
A1S_0840	0.312011	0.000278494
A1S_1990	0.311471	0.110212
A1S_3467	0.310807	0.0529243
A1S_0835	0.310348	0.000299698
A1S_0062	0.309963	0.00145566
A1S_0346	0.309353	0.00135951
A1S_1359	0.30825	0.203903
A1S_1772	0.308195	0.00379693
A1S_2657	0.30812	0.133957
A1S_3056	0.307822	0.00875939
A1S_1636	0.306282	0.149025
A1S_2338	0.305954	6.43747e-05
A1S_2525	0.305756	0.00650685
A1S_1808	0.305398	0.241216
A1S_1589	0.305234	0.117777
A1S_2479	0.304365	0.0133499
A1S_1208	0.30412	0.000672831
A1S_0854	0.303602	0.0384536
A1S_0231	0.302978	0.0137642
A1S_3701	0.302968	0.29547
A1S_0891	0.302455	0.295955
A1S_2176	0.302313	0.00100385
A1S_2355	0.300541	0.00835801
A1S_0465	0.300083	0.237452
A1S_2605	0.299637	0.0142115
A1S_1909	0.298825	0.0723463
A1S_2446	0.298678	0.00524584
A1S_1514	0.298626	0.00124425
A1S_1308	0.298371	0.00312023
A1S_2340	0.298178	5.19511e-05
A1S_1746	0.29707	0.258583
A1S_3149	0.295972	0.00356814
A1S_3032	0.294672	0.138777
A1S_2209	0.294349	0.181944
A1S_2141	0.293421	0.0638304
A1S_0050	0.293011	0.00306076
A1S_2793	0.292692	0.0168139
A1S_1838	0.292675	0.358394
A1S_2859	0.292008	0.0190445
A1S_0256	0.291854	0.015129
A1S_0325	0.291127	0.000256816
A1S_3193	0.290743	0.0566084
A1S_3366	0.2906	0.000190421
A1S_0437	0.290496	0.0121886
A1S_2587	0.290186	0.0475203
A1S_1549	0.289796	0.00651098
A1S_0482	0.289778	0.191682
A1S_3026	0.28863	0.000513263
A1S_0146	0.288461	0.00755213
A1S_3419	0.287653	0.0302935
A1S_3071	0.285686	0.00297238
A1S_2149	0.285451	0.026624
A1S_1710	0.284104	0.110643
A1S_2373	0.28404	0.0770163
A1S_3097	0.283775	0.019002
A1S_2631	0.282228	0.000153807
A1S_0588	0.281312	0.0159686
A1S_1691	0.281275	0.00712349
A1S_1587	0.279894	0.340214
A1S_2771	0.278978	0.0447631
A1S_0424	0.27791	0.0344718
A1S_1993	0.277564	0.156512
A1S_1316	0.277537	0.168234
A1S_0589	0.276824	0.0491093
A1S_1065	0.276647	0.0490212
A1S_1429	0.275477	0.099071
A1S_2682	0.275112	0.00177663
A1S_1601	0.273587	0.00258931
A1S_1911	0.272361	0.0281632
A1S_3446	0.271981	0.0076366
A1S_3204	0.271945	0.00265299
A1S_0855	0.26984	0.0611187
A1S_1544	0.269506	0.0197926
A1S_1016	0.269397	0.00419144
A1S_2860	0.268876	0.0459973
A1S_0205	0.268745	0.16585
A1S_3429	0.268694	0.0776347
A1S_1117	0.268129	0.260507
A1S_3190	0.267043	0.0147372
A1S_3117	0.266937	0.133527
A1S_0756	0.266196	0.00666353
A1S_2514	0.265538	0.0172787
A1S_2943	0.265522	0.118799
A1S_0486	0.265036	0.0192059
A1S_1513	0.26444	0.106789
A1S_1056	0.264361	0.0182423
A1S_0998	0.26349	0.0142281
A1S_3881	0.263452	0.0457342
A1S_1866	0.263402	0.00461854
A1S_1302	0.263009	0.00534754
A1S_0758	0.262559	0.00167188
A1S_2964	0.262422	0.0238833
A1S_1683	0.262107	0.000752428
A1S_3798	0.261979	0.220947
A1S_0812	0.261645	0.0409635
A1S_3376	0.259908	0.00218435
A1S_3435	0.259571	0.0905939
A1S_3242	0.2593	0.0165274
A1S_2240	0.258897	0.0139347
A1S_3406	0.258414	0.216655
A1S_0923	0.25838	0.0142146
A1S_0285	0.258354	0.0156118
A1S_0848	0.257826	0.0319686
A1S_1506	0.257137	0.179428
A1S_1789	0.256853	0.00718192
A1S_3902	0.25676	0.114825
A1S_3574	0.254579	0.283438
A1S_2914	0.254218	0.00305623
A1S_0562	0.253508	0.0626652
A1S_0659	0.253406	0.0744668
A1S_1313	0.252989	0.146659
A1S_2181	0.252877	0.0451919
A1S_0542	0.252389	0.000365559
A1S_2105	0.251188	0.46858
A1S_2366	0.251022	0.0933069
A1S_2134	0.250583	0.0057536
A1S_3642	0.250443	0.199418
A1S_1755	0.249378	0.300331
A1S_1066	0.249353	0.00258975
A1S_1564	0.249329	0.146405
A1S_1367	0.249082	0.0469139
A1S_3855	0.248516	0.73179
A1S_2597	0.248064	0.0291795
A1S_2242	0.247563	0.00537553
A1S_3482	0.247125	0.138303
A1S_2146	0.246474	0.00202307
A1S_0049	0.245299	0.00227578
A1S_0264	0.244916	0.0518548
A1S_2794	0.244537	0.085249
A1S_0109	0.244526	0.47316
A1S_1604	0.244047	0.102868
A1S_2193	0.243965	0.0217147
A1S_2382	0.24393	0.267577
A1S_2420	0.243709	0.0582561
A1S_0807	0.243484	0.0478799
A1S_1695	0.242944	0.0896325
A1S_1628	0.241855	0.00112476
A1S_0200	0.241351	0.00538049
A1S_2329	0.240741	0.00110978
A1S_1732	0.240394	0.224141
A1S_1529	0.240281	0.0496855
A1S_1959	0.239483	0.236588
A1S_3468	0.23849	0.00154862
A1S_2671	0.237274	0.0163785
A1S_1361	0.234487	0.149878
A1S_3624	0.23407	0.307435
A1S_1621	0.233972	0.0573098
A1S_0531	0.233919	0.0645045
A1S_2047	0.233906	0.00239758
A1S_0575	0.233094	0.0693579
A1S_0157	0.233045	0.0302496
A1S_1019	0.232731	0.0307912
A1S_0995	0.232358	0.0312669
A1S_1018	0.232039	0.0197361
A1S_2206	0.231634	0.157285
A1S_0999	0.231436	0.00258429
A1S_0622	0.23113	0.0061777
A1S_2305	0.2305	0.0822679
A1S_1456	0.230103	0.38292
A1S_1662	0.230027	0.0393732
A1S_2966	0.229947	0.00222694
A1S_3010	0.229596	0.31303
A1S_0378	0.229377	0.00183262
A1S_0130	0.228937	0.0233613
A1S_0960	0.228865	0.213408
A1S_2196	0.228748	0.0169667
A1S_2916	0.22829	0.0113003
A1S_2978	0.228166	0.155801
A1S_3853	0.227912	0.107686
A1S_1948	0.22677	0.15194
A1S_0411	0.226261	0.0289936
A1S_1528	0.22621	0.0165778
A1S_2899	0.226142	0.00119377
A1S_2094	0.225842	0.0916288
A1S_1917	0.225321	0.0102071
A1S_1417	0.225234	0.0656372
A1S_3405	0.225149	0.0482931
A1S_1868	0.224403	0.456103
A1S_3202	0.224202	0.00460665
A1S_0705	0.22409	0.0128437
A1S_0002	0.223616	0.00485447
A1S_2932	0.223065	0.0072852
A1S_1130	0.222029	0.262409
A1S_0461	0.221288	0.312533
A1S_1801	0.220644	0.71167
A1S_3847	0.219326	0.0250699
A1S_0459	0.219144	0.131887
A1S_2158	0.218254	0.0192559
A1S_0483	0.217737	0.00259142
A1S_0583	0.216737	0.0425275
A1S_1022	0.21648	0.00698324
A1S_3070	0.215875	0.000806344
A1S_1907	0.215161	0.0267005
A1S_1925	0.215042	0.161524
A1S_3101	0.21456	0.000258074
A1S_2951	0.214498	0.0445541
A1S_2133	0.214294	0.0269835
A1S_0900	0.213932	0.155108
A1S_2586	0.213906	0.0331988
A1S_3230	0.213682	0.0441398
A1S_0765	0.213276	0.00541547
A1S_1137	0.212765	0.000521332
A1S_3582	0.21229	0.00787498
A1S_1428	0.2112	0.408465
A1S_0836	0.211166	0.127959
A1S_3036	0.211124	0.0532651
A1S_3105	0.210153	0.0639673
A1S_3171	0.209724	0.011726
A1S_2773	0.209615	0.10217
A1S_2540	0.209608	0.0613991
A1S_2267	0.209353	0.0240084
A1S_2463	0.208802	0.212231
A1S_0260	0.207824	0.227766
A1S_2739	0.207755	0.179671
A1S_1250	0.207428	0.135244
A1S_1637	0.207225	0.163082
A1S_1969	0.206726	0.00186857
A1S_1590	0.206277	0.475857
A1S_2378	0.206206	0.0806518
A1S_2185	0.205517	0.0718269
A1S_0202	0.205393	0.15309
A1S_2507	0.205167	0.0413887
A1S_0733	0.204852	0.304001
A1S_0735	0.204319	0.245185
A1S_2958	0.204044	0.104943
A1S_3723	0.202861	0.219335
A1S_2747	0.202602	0.183418
A1S_0866	0.202285	0.0145318
A1S_0460	0.201946	0.00557044
A1S_2266	0.201843	0.0572932
A1S_2248	0.201598	0.00923214
A1S_2921	0.201103	0.0239967
A1S_2791	0.198892	0.102472
A1S_0178	0.198496	0.0876582
A1S_1856	0.197947	0.0874797
A1S_1540	0.195915	0.184866
A1S_2673	0.195052	0.165036
A1S_3195	0.195013	0.190015
A1S_0271	0.194984	0.0143353
A1S_2500	0.194901	0.240225
A1S_0637	0.194199	0.308902
A1S_3737	0.192574	0.911808
A1S_0182	0.191883	0.153362
A1S_3144	0.191642	0.294551
A1S_3356	0.191596	0.364437
A1S_0574	0.190284	0.0128896
A1S_0024	0.190209	0.233218
A1S_0896	0.190066	0.0272012
A1S_3717	0.189177	0.832957
A1S_0281	0.189092	0.135136
A1S_2754	0.188705	0.306966
A1S_0806	0.186869	0.0614926
A1S_2451	0.18683	0.492221
A1S_3050	0.185912	0.402165
A1S_0867	0.185382	0.00393462
A1S_2205	0.184877	0.0610923
A1S_0041	0.18461	0.598439
A1S_3038	0.183964	0.167074
A1S_1525	0.183449	0.264204
A1S_0020	0.183446	0.000899654
A1S_2421	0.183067	0.241771
A1S_0837	0.182636	0.00364262
A1S_0303	0.182603	0.0775399
A1S_0501	0.182303	0.0023304
A1S_1690	0.182299	0.000858736
A1S_2531	0.18143	0.76647
A1S_2341	0.181306	0.1315
A1S_2297	0.180767	0.192932
A1S_2911	0.180694	0.275887
A1S_0763	0.180604	0.0143548
A1S_2523	0.180339	0.461949
A1S_2901	0.180157	0.00779442
A1S_1355	0.179882	0.385974
A1S_1654	0.179067	0.264755
A1S_1792	0.178681	0.119934
A1S_0983	0.178288	0.0322455
A1S_0762	0.177862	0.0136566
A1S_2327	0.177572	0.12422
A1S_3022	0.176767	0.0606281
A1S_0369	0.176482	0.0456769
A1S_3464	0.176408	0.147165
A1S_0403	0.175842	0.0516499
A1S_0532	0.174691	0.0148908
A1S_1879	0.174271	0.00928074
A1S_0142	0.174062	0.04042
A1S_2405	0.173622	0.0228808
A1S_0521	0.17362	0.144746
A1S_0304	0.173071	0.126849
A1S_2171	0.172981	0.104201
A1S_0035	0.172624	0.089309
A1S_1307	0.170758	0.0112258
A1S_1779	0.170377	0.00855033
A1S_0321	0.16981	0.142991
A1S_1853	0.169701	0.435871
A1S_3711	0.16862	0.675757
A1S_1251	0.16696	0.0128031
A1S_3147	0.166902	0.143909
A1S_3060	0.166875	0.1549
A1S_0240	0.166728	0.00679073
A1S_1603	0.166649	0.142289
A1S_1198	0.166281	0.379558
A1S_0323	0.165595	0.111246
A1S_0890	0.165428	0.0181054
A1S_2967	0.164558	0.0574771
A1S_1124	0.163214	0.123222
A1S_0007	0.162096	0.154027
A1S_2797	0.162015	0.00412432
A1S_3373	0.161607	0.157737
A1S_0198	0.161157	0.0650228
A1S_0350	0.160799	0.00621332
A1S_0504	0.159224	0.0568321
A1S_0520	0.158739	0.0110892
A1S_1881	0.158671	0.317497
A1S_1426	0.156916	0.311617
A1S_2391	0.156858	0.115503
A1S_1183	0.156648	0.103345
A1S_3261	0.155938	0.162066
A1S_2498	0.155681	0.0279977
A1S_3808	0.155562	0.0801833
A1S_0979	0.1555	0.094272
A1S_1567	0.155422	0.175736
A1S_2055	0.154453	0.330416
A1S_3421	0.154345	0.0376414
A1S_0470	0.153671	0.0546989
A1S_0250	0.152766	0.0975688
A1S_1087	0.152019	0.0352898
A1S_3103	0.151964	0.0184306
A1S_3503	0.151957	0.435276
A1S_3296	0.151627	0.302776
A1S_0857	0.151518	0.139139
A1S_1548	0.151423	0.0275555
A1S_3187	0.151309	0.00147961
A1S_2136	0.150001	0.197013
A1S_3291	0.148818	0.333003
A1S_0917	0.14791	0.36801
A1S_2002	0.146978	0.181289
A1S_1840	0.146534	0.118283
A1S_3455	0.146377	0.000459081
A1S_2742	0.146024	0.0636441
A1S_1854	0.144484	0.438374
A1S_1409	0.143615	0.412001
A1S_2743	0.142878	0.146048
A1S_3702	0.142808	0.356758
A1S_1203	0.142463	0.331115
A1S_3700	0.142334	0.172942
A1S_2423	0.142296	0.0613277
A1S_0852	0.142217	0.0960645
A1S_0345	0.142048	0.0131588
A1S_1810	0.141808	0.216264
A1S_0684	0.141289	0.0517544
A1S_0720	0.140995	0.206737
A1S_3270	0.14058	0.235676
A1S_3856	0.138529	0.172535
A1S_2465	0.137513	0.197309
A1S_1415	0.137127	0.234403
A1S_0388	0.136757	0.0995946
A1S_2563	0.136749	0.296856
A1S_2324	0.13653	0.00856598
A1S_1788	0.136112	0.0822205
A1S_1245	0.136031	0.109408
A1S_1140	0.135267	0.181557
A1S_2524	0.134624	0.0904388
A1S_1047	0.134388	0.141675
A1S_3670	0.134244	0.141202
A1S_2407	0.133052	0.293928
A1S_2775	0.132753	0.442359
A1S_2477	0.132412	7.2007e-05
A1S_3162	0.130789	0.11371
A1S_0423	0.130524	0.0911923
A1S_0191	0.129455	0.0308388
A1S_1086	0.128483	0.306085
A1S_1323	0.12724	0.0625536
A1S_1837	0.126193	0.622863
A1S_0794	0.125139	0.187479
A1S_3826	0.124481	0.628464
A1S_0279	0.124268	0.0130484
A1S_3152	0.124186	0.0200084
A1S_0315	0.123756	0.327991
A1S_3504	0.122985	0.0915242
A1S_2034	0.122885	0.403711
A1S_2762	0.122877	0.0471184
A1S_3657	0.122734	0.694453
A1S_0687	0.122649	0.00444379
A1S_0059	0.121473	0.47313
A1S_0572	0.12079	0.468984
A1S_0132	0.119779	0.46797
A1S_1598	0.119706	0.148107
A1S_1427	0.119468	0.638305
A1S_2781	0.119166	0.0450079
A1S_3173	0.118759	0.335297
A1S_3220	0.118493	0.372183
A1S_2585	0.117884	0.152602
A1S_3151	0.115549	0.0163189
A1S_0725	0.11517	0.62559
A1S_2360	0.113515	0.0624633
A1S_3311	0.112911	0.000643902
A1S_0160	0.11287	0.531485
A1S_2819	0.112627	0.00301977
A1S_1188	0.111139	0.115479
A1S_2462	0.111107	0.0773511
A1S_2400	0.110703	0.583896
A1S_2071	0.110451	0.317175
A1S_2427	0.110069	0.0188365
A1S_2917	0.109772	0.1271
A1S_1630	0.109686	0.018592
A1S_3515	0.109684	0.50648
A1S_1644	0.108922	0.0170302
A1S_1967	0.107997	0.0718643
A1S_1597	0.107493	0.0908597
A1S_1442	0.107491	0.83128
A1S_3172	0.10716	0.0291135
A1S_3407	0.104889	0.375529
A1S_3386	0.104277	0.0165681
A1S_2413	0.104242	0.575089
A1S_2001	0.104007	0.306549
A1S_1489	0.103488	0.406655
A1S_1058	0.102961	0.00115975
A1S_0978	0.101692	0.195838
A1S_1322	0.10133	0.396466
A1S_2876	0.101275	0.32644
A1S_2534	0.101162	0.843091
A1S_0442	0.100949	0.00528171
A1S_0761	0.10081	0.0112294
A1S_3899	0.100654	0.694435
A1S_1189	0.100444	0.200742
A1S_3001	0.10042	0.190156
A1S_2268	0.100293	0.146306
A1S_3843	0.0999798	0.410396
A1S_0982	0.0996217	0.238313
A1S_2499	0.0994571	0.378981
A1S_3454	0.0991146	0.277402
A1S_3351	0.0990952	0.353331
A1S_2757	0.0987887	0.0996838
A1S_2763	0.0971401	0.142946
A1S_1681	0.0967143	0.5626
A1S_0473	0.0966752	0.305831
A1S_3334	0.0958634	0.142407
A1S_1531	0.0955953	0.148218
A1S_0219	0.0951944	0.26492
A1S_2988	0.0949885	0.304771
A1S_3146	0.094007	0.267441
A1S_3495	0.0933311	0.54974
A1S_2756	0.0929128	0.18549
A1S_1832	0.0911963	0.377755
A1S_1703	0.0910931	0.801619
A1S_2761	0.0910385	0.406197
A1S_3017	0.0909063	0.0259927
A1S_1095	0.0907945	0.402876
A1S_3264	0.0893934	0.853422
A1S_0935	0.0893207	0.592563
A1S_3721	0.0885681	0.435532
A1S_2600	0.0882024	0.446167
A1S_1231	0.0881676	0.378291
A1S_2810	0.0875386	0.0801232
A1S_0107	0.0875154	0.054147
A1S_0615	0.0864195	0.330498
A1S_1007	0.0860358	0.485729
A1S_1006	0.0851745	0.351799
A1S_2830	0.0850878	0.333069
A1S_0067	0.0830767	0.485799
A1S_3592	0.0827129	0.57653
A1S_1924	0.0825345	0.397628
A1S_0444	0.0820187	0.224912
A1S_2417	0.0816522	0.099747
A1S_3243	0.0816467	0.436551
A1S_0933	0.0806793	0.194446
A1S_2603	0.0795502	0.300931
A1S_1607	0.0783595	0.589907
A1S_2147	0.0782315	0.119822
A1S_2261	0.0781991	0.484422
A1S_0311	0.0776649	0.550834
A1S_0286	0.076799	0.273543
A1S_1517	0.0767358	0.316307
A1S_1494	0.0762936	0.58024
A1S_1570	0.0761331	0.482763
A1S_1425	0.0757598	0.712837
A1S_3181	0.0756845	0.701416
A1S_2527	0.0747555	0.180748
A1S_3888	0.0745982	0.682044
A1S_2125	0.0734423	0.660844
A1S_0298	0.0727356	0.0875457
A1S_1038	0.0724633	0.0224839
A1S_1306	0.0720531	0.544072
A1S_1794	0.071827	0.673163
A1S_3490	0.0707526	0.34169
A1S_2328	0.0706553	0.0788405
A1S_0498	0.0704556	0.122433
A1S_3389	0.0701418	0.0184217
A1S_0773	0.0690246	0.530529
A1S_0851	0.0686443	0.520076
A1S_0523	0.0674739	0.220137
A1S_1508	0.0673537	0.57906
A1S_2287	0.0665928	0.334319
A1S_1960	0.0665713	0.471489
A1S_0069	0.0663782	0.452917
A1S_3346	0.0662993	0.0718104
A1S_3323	0.0659737	0.640956
A1S_3361	0.0658133	0.340658
A1S_0889	0.0652305	0.571282
A1S_0916	0.0650341	0.430077
A1S_1989	0.0648519	0.333445
A1S_0398	0.0643625	0.428764
A1S_2506	0.06324	0.462092
A1S_2541	0.0623469	0.4105
A1S_0938	0.0610408	0.241138
A1S_3623	0.0609933	0.383008
A1S_3360	0.0609762	0.238365
A1S_1736	0.0602608	0.628204
A1S_3282	0.059904	0.277775
A1S_1353	0.0592765	0.590554
A1S_0505	0.0588822	0.0537965
A1S_1834	0.0588679	0.650477
A1S_1851	0.0587187	0.610524
A1S_2006	0.0583901	0.81056
A1S_0931	0.0570906	0.265085
A1S_2749	0.0568746	0.454672
A1S_1457	0.0562774	0.533231
A1S_3509	0.0558821	0.538001
A1S_3489	0.0554682	0.904421
A1S_2996	0.0550663	0.723801
A1S_3651	0.054894	0.840877
A1S_3913	0.0543201	0.570706
A1S_1648	0.0539884	0.690124
A1S_2855	0.0537038	0.0566258
A1S_1495	0.0531612	0.480671
A1S_3088	0.0531096	0.488532
A1S_0370	0.0529284	0.34505
A1S_1017	0.0526755	0.366856
A1S_1889	0.0523641	0.745768
A1S_2777	0.0523493	0.0133004
A1S_3206	0.0516589	0.635237
A1S_2399	0.0514324	0.711671
A1S_1800	0.0514262	0.310651
A1S_2871	0.0511503	0.536671
A1S_1109	0.0503683	0.492103
A1S_0351	0.0497973	0.366684
A1S_3061	0.0497913	0.267371
A1S_2306	0.0496329	0.507817
A1S_3096	0.049161	0.501391
A1S_1052	0.0479857	0.302082
A1S_0849	0.0477985	0.569537
A1S_3342	0.047494	0.589779
A1S_3214	0.0457835	0.0752255
A1S_2938	0.045669	0.495716
A1S_3028	0.0455031	0.320653
A1S_0746	0.0454711	0.414174
A1S_0463	0.0447455	0.377705
A1S_0080	0.0444191	0.880157
A1S_2253	0.0438954	0.328624
A1S_0757	0.0434794	0.21037
A1S_1605	0.0433645	0.448454
A1S_3087	0.0428419	0.178846
A1S_3244	0.0423712	0.194478
A1S_2852	0.0423373	0.436986
A1S_2856	0.0417842	0.317285
A1S_3237	0.0416565	0.680098
A1S_2350	0.0411346	0.460982
A1S_2694	0.0403149	0.511538
A1S_3445	0.0402377	0.368262
A1S_0796	0.0390688	0.744806
A1S_1125	0.0389528	0.798562
A1S_1718	0.0387433	0.89301
A1S_2885	0.0384282	0.519532
A1S_0997	0.0382847	0.74219
A1S_1285	0.037411	0.76276
A1S_1225	0.037019	0.640106
A1S_1488	0.0368485	0.914573
A1S_3849	0.0364374	0.808435
A1S_0358	0.0361445	0.430884
A1S_3075	0.0356996	0.552987
A1S_2533	0.035469	0.923115
A1S_2279	0.0354012	0.537093
A1S_3466	0.0312778	0.665362
A1S_1599	0.0312313	0.734296
A1S_1211	0.0306652	0.647114
A1S_2565	0.0304659	0.377596
A1S_0128	0.0291208	0.630771
A1S_1432	0.0282042	0.734109
A1S_2903	0.0281383	0.549863
A1S_1619	0.0271995	0.22902
A1S_3456	0.0270848	0.486672
A1S_1943	0.0269606	0.815658
A1S_2192	0.0264104	0.415453
A1S_3196	0.0264088	0.282586
A1S_1510	0.0252639	0.482356
A1S_3372	0.0235057	0.789055
A1S_0581	0.0225389	0.829113
A1S_1273	0.0223858	0.717324
A1S_0869	0.0222805	0.312658
A1S_2672	0.0221263	0.511064
A1S_1791	0.0218306	0.889526
A1S_3886	0.0199219	0.693723
A1S_1035	0.0198278	0.848146
A1S_0013	0.0197259	0.162956
A1S_2624	0.0192962	0.871408
A1S_0355	0.0191273	0.492836
A1S_3086	0.0183504	0.737475
A1S_2994	0.0166779	0.739649
A1S_1692	0.0164026	0.591618
A1S_0992	0.0147826	0.427221
A1S_2336	0.0146968	0.787264
A1S_1131	0.0144105	0.839947
A1S_3318	0.0135178	0.44397
A1S_0691	0.0132041	0.885643
A1S_0189	0.0129337	0.753372
A1S_1760	0.0120296	0.366991
A1S_1455	0.0117227	0.86344
A1S_1002	0.0116045	0.710665
A1S_0318	0.0108515	0.732014
A1S_1642	0.0101268	0.689343
A1S_2628	0.00994242	0.586491
A1S_2768	0.00992924	0.600325
A1S_2164	0.00857865	0.460652
A1S_2359	0.00760489	0.631042
A1S_3288	0.00722625	0.329588
A1S_2811	0.00706351	0.774519
A1S_3271	0.0065238	0.80483
A1S_3625	0.00633657	0.815729
A1S_3332	0.00609402	0.505382
A1S_0688	0.00586825	0.0831576
A1S_2257	0.0057727	0.411144
A1S_0077	0.00559649	0.836193
A1S_3375	0.0048883	0.843987
A1S_1190	0.00458582	0.719215
A1S_2864	0.00454055	0.807116
A1S_1062	0.00450056	0.73381
A1S_3186	0.00394239	0.597445
A1S_0432	0.00363007	0.791951
A1S_2497	0.00297697	0.736213
A1S_1882	0.0027608	0.844645
A1S_1768	0.00274254	0.796968
A1S_0396	0.00270641	0.70171
A1S_2255	0.00269914	0.629124
A1S_3090	0.00268547	0.624664
A1S_2971	0.00247567	0.792824
A1S_3689	0.00073843	0.905167
A1S_0571	9.50535e-05	0.825478
A1S_2191	-0.00108545	0.854725
A1S_3051	-0.00289289	0.93367
A1S_0338	-0.00304731	0.829358
A1S_2517	-0.00448565	0.923693
A1S_0060	-0.00481483	0.923966
[truncated: 1,734 more rows]
