# Supplementary material for: Molecular interplay between peptidoglycan integrity and outer membrane asymmetry in maintaining cell envelope homeostasis
Source: J Bacteriol. 2025 Sep 18;207(10):e00331-25. doi: 10.1128/jb.00331-25 (PMC12548408; doi:10.1128/jb.00331-25)
Supplement: Table S2 — Differential gene expression ΔldtJ vs. ΔldtJ Δmla. [file jb.00331-25-s0003.xlsx]

## Sheet: dldtJ vs dldtJdmla
Table S2: Differential gene expression in ∆ldtJ vs. ∆ldtJ ∆mla
Gene ID	DGE log2 weighted proportions fold change	t-test: dldtJ vs dldtJdmla - FDR p-value correction
A1S_0095	5.49647	4.4301e-05
A1S_0096	5.30591	0.000832001
A1S_3543	4.941	8.9848e-05
A1S_0097	4.61902	2.41616e-05
A1S_3664	4.20729	0.0646724
A1S_3542	4.07903	0.00274794
A1S_3253	3.85775	0.0237315
A1S_1193	3.79144	0.00567401
A1S_3535	3.68076	0.000287495
A1S_1386	3.4984	0.00233711
A1S_3522	3.49447	6.30129e-05
A1S_2102	3.48741	5.18355e-06
A1S_2820	3.47616	5.05291e-06
A1S_0645	3.46056	5.33468e-05
A1S_3521	3.44729	1.80801e-06
A1S_3628	3.44236	0.00029317
A1S_1186	3.4281	2.30811e-09
A1S_3539	3.41252	0.000167574
A1S_0675	3.38567	0.00240695
A1S_3047	3.35707	2.71951e-05
A1S_3541	3.35158	0.000280566
A1S_0661	3.35007	0.000277958
A1S_0098	3.34318	0.00187767
A1S_2183	3.3249	9.42461e-06
A1S_0672	3.31502	0.00667364
A1S_0683	3.27988	0.000515722
A1S_0644	3.27631	1.33801e-05
A1S_2696	3.23706	3.4957e-05
A1S_0558	3.18014	0.000312592
A1S_3523	3.17633	0.00010218
A1S_0630	3.16441	4.87611e-06
A1S_0779	3.16243	5.88711e-07
A1S_3910	3.10095	0.000215015
A1S_1950	3.0007	0.00101417
A1S_3564	3.00063	2.70327e-05
A1S_0631	2.99468	1.7072e-06
A1S_3540	2.98829	0.000191684
A1S_0449	2.95465	6.084e-06
A1S_3544	2.95331	0.000290221
A1S_2809	2.94271	0.000876486
A1S_1354	2.93231	0.000257123
A1S_1204	2.90311	7.24945e-05
A1S_0180	2.87756	0.0264007
A1S_0731	2.86283	9.97912e-07
A1S_2487	2.85775	0.00822835
A1S_2538	2.85483	0.000309026
A1S_3805	2.85043	0.0974015
A1S_2098	2.82951	0.00119008
A1S_3858	2.80983	0.000146028
A1S_3046	2.80678	0.000194629
A1S_1833	2.79251	9.0026e-05
A1S_1932	2.7911	0.000649889
A1S_2486	2.7655	0.000610303
A1S_2843	2.76313	6.46199e-06
A1S_0803	2.72637	0.000126458
A1S_1505	2.71606	0.296495
A1S_0209	2.70713	0.000213806
A1S_0646	2.67883	7.10451e-05
A1S_1217	2.64891	0.00103761
A1S_0771	2.6468	8.50494e-06
A1S_3350	2.64606	0.000110024
A1S_0032	2.62982	2.41828e-05
A1S_1984	2.62922	7.38464e-06
A1S_1031	2.62765	7.72386e-06
A1S_2639	2.60913	2.41427e-05
A1S_1671	2.5783	1.3028e-05
A1S_3822	2.57727	0.077803
A1S_0179	2.57702	0.02114
A1S_3225	2.5689	0.00195985
A1S_0363	2.56801	2.20732e-05
A1S_2195	2.53592	0.00394357
A1S_3585	2.52622	0.00849729
A1S_0091	2.52569	0.000273319
A1S_3520	2.49432	0.000232429
A1S_0633	2.48918	3.60913e-06
A1S_0090	2.48657	5.2859e-05
A1S_1399	2.4824	0.00281314
A1S_2363	2.45247	0.000663123
A1S_1670	2.43111	7.04668e-05
A1S_2975	2.43104	0.00194835
A1S_3797	2.42873	0.00144929
A1S_1445	2.41794	0.00231224
A1S_0670	2.40193	0.00392728
A1S_0669	2.39749	4.53728e-06
A1S_2233	2.39347	4.28295e-05
A1S_2180	2.38904	1.40048e-06
A1S_1030	2.36816	3.33481e-05
A1S_2475	2.36543	0.00515115
A1S_2640	2.34519	0.000396321
A1S_2724	2.33776	4.12391e-05
A1S_1373	2.33211	0.0047352
A1S_3546	2.32866	1.23557e-05
A1S_3473	2.32714	0.0112949
A1S_0642	2.32019	2.55565e-06
A1S_0627	2.31355	8.06279e-08
A1S_0823	2.31015	0.000191892
A1S_0640	2.30975	4.82149e-05
A1S_3485	2.27788	0.00284337
A1S_3518	2.27677	1.12174e-05
A1S_0210	2.2652	0.000296262
A1S_2179	2.26353	0.000191689
A1S_1372	2.24916	2.42862e-05
A1S_1385	2.24191	2.77305e-06
A1S_0820	2.237	7.13172e-05
A1S_2504	2.21224	2.97623e-06
A1S_3048	2.21061	0.00404473
A1S_2734	2.1995	8.23964e-06
A1S_2823	2.1977	4.63421e-05
A1S_0643	2.18911	1.1639e-05
A1S_2210	2.18283	0.00380085
A1S_1987	2.17424	0.00011965
A1S_3493	2.17233	0.00686615
A1S_3519	2.16548	1.31629e-06
A1S_3627	2.15706	0.0341717
A1S_2765	2.15575	0.0119316
A1S_3632	2.13223	0.0170713
A1S_1092	2.1295	0.000900139
A1S_2736	2.12724	3.41123e-05
A1S_0078	2.11873	6.97952e-05
A1S_0408	2.11608	0.000146142
A1S_2229	2.11547	0.00651041
A1S_2491	2.11145	0.000417041
A1S_1406	2.10933	0.0305262
A1S_3675	2.09879	0.137455
A1S_2485	2.09672	5.82486e-06
A1S_3626	2.09584	0.000338275
A1S_2234	2.09567	9.7608e-05
A1S_0364	2.09158	0.000511729
A1S_3802	2.08917	0.00901701
A1S_1009	2.08529	0.000246289
A1S_3108	2.06693	0.000246541
A1S_3533	2.0646	4.9998e-05
A1S_1400	2.06041	0.000184123
A1S_1375	2.06029	9.67833e-05
A1S_1387	2.04913	0.00106842
A1S_1699	2.04848	0.0145425
A1S_2230	2.04542	0.0201271
A1S_2091	2.04325	0.00457712
A1S_3043	2.04188	0.00888492
A1S_0548	2.03431	0.0015176
A1S_3377	2.03393	0.000855595
A1S_0671	2.03267	0.00111554
A1S_0629	2.03219	2.08716e-05
A1S_3126	2.03186	0.00813502
A1S_3801	2.03071	0.000142358
A1S_1476	2.02993	0.000121723
A1S_1228	2.02345	0.00571217
A1S_0953	2.02244	0.0188065
A1S_3044	2.02026	0.000717518
A1S_2092	2.00989	3.08988e-05
A1S_3278	2.00431	6.44023e-06
A1S_3636	1.99764	0.000452787
A1S_3155	1.98595	9.13268e-05
A1S_3786	1.98456	0.018807
A1S_1328	1.96451	0.0308042
A1S_3104	1.95049	0.00332905
A1S_1119	1.95038	6.70776e-06
A1S_3534	1.94555	8.22686e-05
A1S_1405	1.94078	0.0165696
A1S_3545	1.93253	0.00034871
A1S_2484	1.93083	0.000103112
A1S_2228	1.92911	0.000170021
A1S_2737	1.9271	0.000121802
A1S_2960	1.92089	2.42145e-05
A1S_0647	1.91887	8.04762e-06
A1S_1669	1.91883	3.88584e-05
A1S_2735	1.91682	3.01405e-06
A1S_1369	1.91639	0.00274713
A1S_1780	1.91606	0.000138013
A1S_2452	1.91472	2.92504e-05
A1S_3478	1.90458	0.000494023
A1S_0663	1.9024	0.00423614
A1S_3024	1.90143	3.78629e-06
A1S_3474	1.89809	0.000172997
A1S_1729	1.89025	0.0109742
A1S_0674	1.88499	0.0211155
A1S_0445	1.88266	0.00111917
A1S_3505	1.88019	0.015623
A1S_0965	1.87124	0.000379357
A1S_0804	1.86898	0.0015918
A1S_0634	1.86507	3.93984e-05
A1S_0412	1.86411	0.0103888
A1S_3398	1.85739	0.00117372
A1S_2057	1.84871	9.88881e-06
A1S_1374	1.82881	5.24452e-05
A1S_2072	1.82877	0.000759618
A1S_1672	1.81643	0.00123474
A1S_1411	1.81472	5.13549e-05
A1S_0297	1.8106	9.88263e-05
A1S_1246	1.80444	0.00121039
A1S_0902	1.80274	0.0315914
A1S_0347	1.80272	6.60955e-05
A1S_2291	1.79608	0.000191349
A1S_2330	1.79097	0.000165829
A1S_3428	1.7903	0.00159623
A1S_1961	1.78752	0.0034718
A1S_2162	1.75681	0.000263602
A1S_2232	1.75259	0.000271598
A1S_2889	1.7482	0.000229268
A1S_0750	1.74706	0.000120228
A1S_1398	1.74666	0.0143837
A1S_3538	1.7432	0.000949464
A1S_1233	1.74241	0.00465289
A1S_2667	1.73933	5.07819e-05
A1S_3665	1.73234	0.0898128
A1S_2839	1.72449	2.10766e-06
A1S_2728	1.71875	0.000408587
A1S_3175	1.70417	0.000117146
A1S_1451	1.6936	0.00227387
A1S_2227	1.68119	7.03128e-05
A1S_2289	1.66768	0.00059745
A1S_2444	1.66247	0.00148192
A1S_1224	1.65821	0.022065
A1S_0632	1.65614	4.52813e-05
A1S_3528	1.65051	0.00127879
A1S_1384	1.61852	0.114992
A1S_3463	1.61455	7.65869e-05
A1S_1277	1.61396	0.000403625
A1S_2259	1.60685	0.000856881
A1S_2178	1.60656	0.000102511
A1S_2844	1.5988	0.00410455
A1S_0641	1.59796	5.45725e-05
A1S_3548	1.58947	0.000327952
A1S_3791	1.58887	0.000799804
A1S_2364	1.5884	0.000194793
A1S_1327	1.5876	0.171848
A1S_2493	1.58373	0.0236779
A1S_1121	1.58359	0.0656723
A1S_1345	1.5724	0.000208816
A1S_0015	1.56942	6.674e-05
A1S_0227	1.56593	0.000405596
A1S_1444	1.56082	0.0102097
A1S_3222	1.55488	0.024088
A1S_2200	1.55381	0.00016551
A1S_1700	1.53997	0.00482995
A1S_3810	1.53971	0.00128871
A1S_1370	1.5357	0.00630474
A1S_0094	1.53559	0.0027132
A1S_0718	1.53461	0.000427458
A1S_1412	1.5338	0.000667335
A1S_3908	1.53342	0.000108054
A1S_3658	1.5334	0.00537644
A1S_3317	1.52888	0.00170328
A1S_2861	1.52288	0.01138
A1S_2661	1.51501	0.000182097
A1S_1229	1.49901	0.00129376
A1S_0624	1.47764	0.000603919
A1S_2654	1.47254	0.000189591
A1S_2217	1.47183	0.0568957
A1S_2396	1.46917	0.0257295
A1S_2161	1.46852	0.000197967
A1S_1376	1.46429	0.000434857
A1S_1781	1.45574	8.96224e-06
A1S_0207	1.45068	2.10138e-05
A1S_2218	1.44956	0.000434489
A1S_2087	1.44339	0.00373063
A1S_1181	1.439	0.00290981
A1S_2090	1.43436	0.000256493
A1S_0726	1.43283	0.000128503
A1S_1745	1.42258	0.00538828
A1S_2863	1.41735	0.0466074
A1S_2807	1.41502	2.02913e-06
A1S_0573	1.4118	0.012512
A1S_2848	1.40976	0.000533887
A1S_2356	1.40856	0.002042
A1S_0649	1.4072	0.000472198
A1S_1701	1.40254	0.00474523
A1S_2089	1.39864	0.000896751
A1S_2692	1.39691	0.000572463
A1S_3248	1.3938	0.000102619
A1S_2702	1.38838	0.000365843
A1S_1093	1.38683	0.000142271
A1S_0635	1.38441	0.000256559
A1S_0047	1.36972	8.05813e-06
A1S_1368	1.36873	0.000422082
A1S_0352	1.36848	0.000192397
A1S_1873	1.35947	0.0740108
A1S_1986	1.35829	0.000204232
A1S_2847	1.35488	0.000178346
A1S_2093	1.35216	0.000511297
A1S_1269	1.35014	0.000493331
A1S_0884	1.34814	0.00092583
A1S_1343	1.34615	0.0134346
A1S_3492	1.34085	0.0293562
A1S_2669	1.33868	0.00137866
A1S_2488	1.3372	0.0142802
A1S_1205	1.33182	0.0204078
A1S_3344	1.33166	0.01762
A1S_0667	1.32435	0.0377741
A1S_2536	1.32001	0.00619612
A1S_0472	1.31958	0.000111059
A1S_3794	1.31871	0.00031028
A1S_0954	1.31798	0.000749991
A1S_2086	1.31407	0.00718815
A1S_2584	1.30829	0.00164002
A1S_3426	1.3081	0.000915083
A1S_3596	1.30783	0.440909
A1S_3526	1.30589	0.000273596
A1S_3143	1.30359	0.00230981
A1S_0865	1.30248	0.000240466
A1S_3909	1.30175	0.0114712
A1S_1827	1.29895	0.000641991
A1S_2331	1.29319	3.33305e-05
A1S_2641	1.29035	0.00840413
A1S_0407	1.28951	8.76067e-05
A1S_2616	1.28817	0.000131686
A1S_0417	1.28673	0.000501798
A1S_3809	1.2851	0.0906077
A1S_0957	1.28012	0.00404726
A1S_2404	1.2797	0.0207652
A1S_0414	1.27737	0.0240075
A1S_0391	1.27718	0.0043402
A1S_1011	1.27438	0.0299934
A1S_1951	1.27394	8.52443e-05
A1S_3905	1.27181	0.00540218
A1S_2703	1.27029	7.61297e-05
A1S_3374	1.26437	0.0456067
A1S_0709	1.2542	0.0289394
A1S_1469	1.25041	0.00116949
A1S_0650	1.2475	6.76386e-05
A1S_2580	1.2472	0.000646203
A1S_2939	1.24718	0.00721537
A1S_1255	1.24661	0.00334182
A1S_1677	1.24371	0.000170223
A1S_1404	1.23426	0.214888
A1S_0455	1.23384	0.000167393
A1S_0172	1.23362	0.00415573
A1S_0721	1.22963	0.000390265
A1S_2577	1.22961	2.22502e-05
A1S_2906	1.22865	0.000556623
A1S_2659	1.22359	0.00142755
A1S_3343	1.22354	0.00126103
A1S_2406	1.22228	0.00207309
A1S_1470	1.22023	0.00152212
A1S_3180	1.21742	0.000401185
A1S_1522	1.21598	0.00189528
A1S_0177	1.21252	0.0012943
A1S_3111	1.2112	0.000214104
A1S_0222	1.20628	0.0040289
A1S_1276	1.2006	0.118144
A1S_3179	1.19948	0.000189923
A1S_3531	1.19557	0.000486488
A1S_0950	1.19421	0.023548
A1S_0034	1.19194	0.00602362
A1S_2686	1.19172	0.0133199
A1S_1872	1.18861	0.0268708
A1S_2959	1.18719	0.000720353
A1S_3563	1.18482	0.130389
A1S_3303	1.18468	0.0046895
A1S_1988	1.18361	0.00055672
A1S_2104	1.18347	0.0327721
A1S_1407	1.18211	0.0253772
A1S_1346	1.18151	2.84238e-05
A1S_2664	1.18051	0.00180255
A1S_0033	1.17981	0.000940707
A1S_1344	1.17882	0.0270239
A1S_0958	1.17809	0.000300694
A1S_3812	1.17458	0.0255133
A1S_3399	1.17251	0.000624448
A1S_2849	1.17108	0.000416867
A1S_1698	1.166	0.00568236
A1S_3530	1.16397	1.62629e-05
A1S_3427	1.16294	0.0002478
A1S_3397	1.16006	8.42149e-05
A1S_2480	1.15818	0.0187566
A1S_3379	1.15792	3.73209e-05
A1S_3400	1.15722	0.00832511
A1S_3321	1.15722	0.00104539
A1S_0707	1.1553	0.000138654
A1S_1325	1.15367	0.00234416
A1S_0183	1.1535	0.0109702
A1S_3268	1.15128	0.000670008
A1S_1084	1.15047	0.00253801
A1S_0745	1.14766	0.0233688
A1S_2853	1.14582	0.00729239
A1S_1342	1.13843	0.0175261
A1S_3851	1.13568	0.118616
A1S_1998	1.13567	0.00632319
A1S_2177	1.13492	0.000187775
A1S_1108	1.13483	0.0121477
A1S_0028	1.13232	0.127384
A1S_3641	1.13076	0.00460278
A1S_0029	1.1302	0.0596132
A1S_1274	1.12944	0.0592878
A1S_0956	1.12825	0.00846301
A1S_0800	1.12737	0.000672684
A1S_3552	1.12632	0.000306161
A1S_1070	1.12277	0.0123438
A1S_0952	1.11992	0.00702447
A1S_1450	1.11669	0.000131914
A1S_3265	1.11315	0.0620425
A1S_0305	1.11215	6.70758e-05
A1S_2099	1.10488	0.033877
A1S_3236	1.10417	0.00248087
A1S_0001	1.10386	7.01489e-08
A1S_2905	1.10323	0.00265866
A1S_0135	1.10127	0.00175638
A1S_0252	1.09993	0.00806295
A1S_2042	1.09949	0.00658662
A1S_2886	1.09794	0.00161783
A1S_2160	1.09724	0.00028909
A1S_1705	1.09435	0.000480575
A1S_0134	1.09381	0.00111077
A1S_3246	1.09306	0.00504748
A1S_1340	1.08921	0.0316122
A1S_3292	1.08809	0.00104241
A1S_2666	1.08788	0.00161274
A1S_3150	1.08756	0.00102425
A1S_2718	1.0873	1.43474e-05
A1S_1072	1.08298	0.00787431
A1S_0925	1.08081	0.0021126
A1S_1185	1.07938	0.00503877
A1S_3279	1.07907	0.000226043
A1S_1089	1.0765	0.00582201
A1S_0603	1.07616	0.00548512
A1S_0657	1.07191	0.000989466
A1S_3084	1.07112	0.0594872
A1S_1283	1.06926	0.00632927
A1S_1421	1.06779	0.0201682
A1S_3868	1.0632	0.0176628
A1S_1818	1.0612	0.0344411
A1S_1926	1.05999	0.00380314
A1S_3031	1.05889	0.000239503
A1S_1744	1.05847	0.0267197
A1S_1241	1.05388	0.00189627
A1S_0103	1.05058	0.0631229
A1S_3412	1.04939	0.00727939
A1S_1379	1.04855	0.0116596
A1S_3370	1.04632	0.00285688
A1S_1952	1.04621	0.00554986
A1S_1111	1.04517	0.0252307
A1S_1206	1.04352	5.51843e-05
A1S_2053	1.04199	0.000287183
A1S_1106	1.04024	0.0017978
A1S_2442	1.03624	0.000367868
A1S_0887	1.03386	0.0128566
A1S_1332	1.03348	0.00102403
A1S_3352	1.03062	0.102553
A1S_1317	1.02815	0.000594887
A1S_1187	1.02458	0.00108747
A1S_3008	1.02304	0.00473743
A1S_0301	1.02286	0.00383135
A1S_3780	1.02248	0.00610654
A1S_2505	1.01994	0.00110342
A1S_3644	1.01814	0.014736
A1S_1848	1.0181	0.543332
A1S_2231	1.01528	0.00170771
A1S_0126	1.01489	0.00371277
A1S_2085	1.01382	9.70471e-06
A1S_0371	1.01271	0.00202074
A1S_2924	1.00746	0.00445932
A1S_1326	1.00689	0.000224274
A1S_2952	1.0063	0.000244563
A1S_0361	1.00528	0.0249485
A1S_3680	1.00526	0.184236
A1S_2705	1.00392	0.000525339
A1S_0221	1.00345	0.0047134
A1S_0080	1.00224	0.0274285
A1S_3537	1.00216	0.00577031
A1S_0027	1.00041	0.160305
A1S_1123	0.998608	0.0692016
A1S_3729	0.998559	0.00108879
A1S_2290	0.998313	0.00147919
A1S_3139	0.99753	0.00419891
A1S_3078	0.996762	0.0574458
A1S_3827	0.993635	0.000537155
A1S_2103	0.991482	0.00152447
A1S_2060	0.991169	7.36935e-05
A1S_1443	0.986747	0.0782788
A1S_1271	0.984448	3.69989e-05
A1S_2226	0.98373	0.00672231
A1S_1820	0.981029	0.0131821
A1S_1216	0.979904	0.00468614
A1S_2740	0.976825	0.00305971
A1S_0628	0.974673	0.000847053
A1S_3255	0.974363	0.00328652
A1S_3631	0.973686	0.00854221
A1S_3513	0.973526	0.0416394
A1S_3458	0.969019	0.000630632
A1S_1396	0.967691	0.0611679
A1S_1218	0.967594	0.00266346
A1S_0924	0.964661	0.000277983
A1S_1288	0.962713	0.116138
A1S_3532	0.960166	0.000178806
A1S_1365	0.958536	0.000685758
A1S_2976	0.956554	0.00123507
A1S_0664	0.95462	0.00704755
A1S_0441	0.953604	0.0187942
A1S_0910	0.952945	0.0378945
A1S_3677	0.952407	0.0831759
A1S_2202	0.951632	0.000484408
A1S_1483	0.948744	0.00515702
A1S_0159	0.94807	0.00146271
A1S_2665	0.947569	0.000901779
A1S_0017	0.944977	0.00125599
A1S_0876	0.943971	0.000121807
A1S_2841	0.94379	0.00992139
A1S_0969	0.943641	0.0108169
A1S_0394	0.94133	0.0126534
A1S_1122	0.939602	0.257063
A1S_3309	0.93934	0.00222566
A1S_3349	0.938213	0.00112229
A1S_2063	0.937111	0.00734379
A1S_0550	0.935444	0.0014313
A1S_2776	0.935373	0.000801562
A1S_1397	0.93417	0.0807786
A1S_3637	0.933427	0.00610842
A1S_0418	0.932069	0.00191874
A1S_1104	0.931777	0.00258549
A1S_3577	0.930673	0.0145489
A1S_1105	0.926434	0.121358
A1S_3915	0.924502	0.627576
A1S_0045	0.92441	0.00022264
A1S_1422	0.924375	0.0368766
A1S_2262	0.92291	0.0168764
A1S_3792	0.921297	0.0053737
A1S_2535	0.920209	0.145218
A1S_0293	0.919377	0.00757723
A1S_3587	0.919278	0.637283
A1S_3380	0.917096	0.000244863
A1S_0440	0.914742	0.0106439
A1S_1184	0.914525	0.000354131
A1S_3715	0.911874	0.00350719
A1S_1613	0.911667	2.11665e-05
A1S_2950	0.907772	0.0162552
A1S_2159	0.906155	0.00144967
A1S_2367	0.905821	0.000155289
A1S_1485	0.903583	0.0253276
A1S_1673	0.903503	0.00579768
A1S_2119	0.903024	0.0109555
A1S_1403	0.900255	0.000956195
A1S_1610	0.900211	0.00530658
A1S_3320	0.899584	0.000288031
A1S_3536	0.899354	0.0176531
A1S_0926	0.899045	0.00856323
A1S_3750	0.896496	0.000442995
A1S_2578	0.896213	0.000686883
A1S_2458	0.895855	0.00221527
A1S_2431	0.894941	0.00342431
A1S_2719	0.894827	0.0102026
A1S_1761	0.894443	0.0006208
A1S_3597	0.893443	0.0202379
A1S_3876	0.892916	0.0127274
A1S_2685	0.892688	0.0025766
A1S_2041	0.888295	0.00877294
A1S_2935	0.887066	0.000315559
A1S_3124	0.886325	0.00112864
A1S_1493	0.884843	5.08116e-05
A1S_1709	0.884127	0.0666
A1S_3137	0.883078	0.0026914
A1S_1884	0.882202	0.0937797
A1S_2199	0.88217	0.0136096
A1S_1523	0.880317	0.000759489
A1S_1482	0.880291	0.00242577
A1S_0393	0.879527	0.0360697
A1S_0780	0.874666	0.00721996
A1S_3178	0.874415	0.000699945
A1S_3269	0.874101	0.000716792
A1S_3714	0.873441	0.00977666
A1S_0625	0.87194	0.00053402
A1S_2260	0.87005	4.40998e-05
A1S_1441	0.868309	0.113635
A1S_0471	0.867615	0.0611191
A1S_2545	0.865849	0.00967413
A1S_0968	0.864851	0.108305
A1S_2385	0.864652	0.0192661
A1S_1996	0.864443	0.000228345
A1S_1819	0.862561	0.0100657
A1S_1350	0.862348	0.0371291
A1S_1010	0.86211	0.000765532
A1S_1242	0.862046	0.00746389
A1S_0962	0.861239	0.00344013
A1S_1363	0.859329	0.0190703
A1S_1722	0.857944	0.017079
A1S_2904	0.857914	0.000166946
A1S_2570	0.857091	0.000438904
A1S_3299	0.856891	0.00455774
A1S_3549	0.85639	0.00408574
A1S_0708	0.856033	0.00652239
A1S_2741	0.855112	0.0535928
A1S_3354	0.854906	0.00454512
A1S_2785	0.854258	0.00134344
A1S_1219	0.854068	0.0252824
A1S_1817	0.853002	0.00103793
A1S_0945	0.852386	0.293321
A1S_3319	0.851984	0.00708934
A1S_0626	0.850911	0.000267213
A1S_3887	0.85087	0.0035079
A1S_2187	0.85061	1.17588e-06
A1S_0723	0.84886	0.0110869
A1S_1236	0.84631	1.48108e-06
A1S_3867	0.844632	0.016947
A1S_1743	0.844218	0.0225154
A1S_2644	0.843976	0.000615107
A1S_1702	0.843863	0.000119313
A1S_2599	0.841515	0.0109602
A1S_2402	0.840519	0.0150358
A1S_3298	0.840329	0.000179855
A1S_3336	0.838875	0.00502909
A1S_1492	0.833898	0.00333712
A1S_0251	0.830966	0.000619747
A1S_0491	0.830234	0.000935874
A1S_2503	0.829086	0.00259961
A1S_0353	0.828043	0.000489469
A1S_0025	0.828015	0.0150603
A1S_0569	0.827306	0.000422312
A1S_0344	0.823104	0.0279448
A1S_3524	0.822586	0.0429341
A1S_3893	0.81983	0.000958157
A1S_0070	0.819624	0.00562038
A1S_1348	0.817276	0.0453961
A1S_3267	0.816724	0.000494815
A1S_2059	0.816581	0.00112028
A1S_2292	0.816333	0.0729497
A1S_3306	0.816052	0.0524737
A1S_3006	0.815978	0.000266961
A1S_3557	0.81276	0.00569403
A1S_3573	0.812208	0.000456146
A1S_0366	0.811779	0.00596538
A1S_2443	0.811282	0.000780196
A1S_0026	0.811258	0.155571
A1S_1248	0.811246	0.000221604
A1S_3914	0.811152	0.185084
A1S_1380	0.810807	0.017459
A1S_2827	0.810662	0.000925427
A1S_3401	0.810631	0.0185348
A1S_3869	0.808566	0.0834935
A1S_0064	0.805625	0.000160274
A1S_0907	0.8056	0.00228177
A1S_0065	0.80501	0.000820484
A1S_2335	0.803984	0.00119325
A1S_1730	0.801959	0.0762067
A1S_2887	0.800738	7.39514e-05
A1S_3083	0.799685	0.132431
A1S_0824	0.799578	0.00314598
A1S_1270	0.79937	0.0187768
A1S_1650	0.796499	0.000450179
A1S_3565	0.795609	0.0502917
A1S_2687	0.794215	0.000715245
A1S_0727	0.789546	0.011076
A1S_0702	0.789155	0.0313559
A1S_2100	0.787126	0.132636
A1S_2459	0.78289	0.00125459
A1S_3861	0.782805	0.000313626
A1S_0919	0.782351	0.129159
A1S_2717	0.780637	2.55492e-05
A1S_0104	0.778658	0.0169366
A1S_3286	0.778582	0.0410093
A1S_1239	0.776813	0.000125196
A1S_2543	0.775942	0.000408459
A1S_3432	0.774949	0.22375
A1S_3894	0.774932	0.00843493
A1S_3785	0.773482	0.153686
A1S_2510	0.772212	0.00192826
A1S_0117	0.771822	0.00209824
A1S_3681	0.771504	0.14019
A1S_3007	0.769244	0.00113745
A1S_2384	0.766568	0.000362942
A1S_2273	0.766417	0.00330496
A1S_2275	0.764468	0.00690472
A1S_1338	0.763445	0.00265792
A1S_0613	0.763014	0.000259429
A1S_2828	0.762915	5.2776e-05
A1S_2642	0.762589	0.000431005
A1S_0477	0.761702	0.000121489
A1S_3834	0.761622	0.00606727
A1S_2362	0.761463	0.00142135
A1S_2575	0.759876	0.00141826
A1S_2854	0.75549	0.0409659
A1S_0528	0.751271	0.00248931
A1S_2581	0.750067	0.000377007
A1S_1210	0.748463	0.104436
A1S_1199	0.747743	0.00279563
A1S_2120	0.747475	0.00187781
A1S_2074	0.741961	0.152207
A1S_2532	0.741368	0.207506
A1S_0092	0.740934	0.00024593
A1S_1721	0.740379	0.0148914
A1S_0955	0.73941	0.00715436
A1S_0742	0.738886	0.00185386
A1S_1831	0.738395	0.0306466
A1S_1486	0.737696	0.128456
A1S_1222	0.73716	0.0335497
A1S_2348	0.735671	0.00934963
A1S_1101	0.734997	0.0345752
A1S_1261	0.734051	0.0075114
A1S_2746	0.733274	0.0184194
A1S_0131	0.732735	0.00198141
A1S_3080	0.732733	0.00832476
A1S_2088	0.732415	0.00230359
A1S_3571	0.731751	0.00890812
A1S_2962	0.731587	0.00123411
A1S_0211	0.730446	0.00209925
A1S_0918	0.72968	0.0641653
A1S_1230	0.728941	0.0447899
A1S_3122	0.728421	0.030578
A1S_3367	0.726785	0.00205068
A1S_0141	0.72563	0.00151524
A1S_0639	0.725264	0.0024454
A1S_0496	0.725123	0.0178387
A1S_3272	0.724907	0.0322798
A1S_2518	0.721976	1.57492e-05
A1S_1658	0.720398	0.000425854
A1S_0549	0.719081	0.00941992
A1S_1102	0.718311	0.00427633
A1S_0787	0.718233	0.00194939
A1S_1347	0.71787	0.000691045
A1S_0310	0.717304	0.000215076
A1S_1120	0.716636	0.0358531
A1S_2826	0.716619	0.00840367
A1S_1977	0.715522	0.041335
A1S_1243	0.712495	0.00039596
A1S_3864	0.710478	0.0483086
A1S_1758	0.708001	0.0637462
A1S_3517	0.70377	0.004778
A1S_0088	0.703446	0.00925712
A1S_1074	0.703127	0.00296755
A1S_0841	0.701064	0.00135426
A1S_3266	0.698312	0.0114904
A1S_1821	0.697602	0.0627851
A1S_3081	0.697093	0.00142893
A1S_0203	0.696367	0.00146366
A1S_2821	0.695963	0.0247986
A1S_2727	0.695579	0.05017
A1S_0220	0.695348	0.00264652
A1S_0428	0.693345	0.00634868
A1S_1887	0.692799	0.110453
A1S_1836	0.692788	0.0925052
A1S_0436	0.692282	0.00435907
A1S_1127	0.692239	0.00164814
A1S_2598	0.689444	0.00148587
A1S_1377	0.68904	0.0418436
A1S_3462	0.687085	0.150158
A1S_2885	0.684861	0.000463
A1S_0069	0.681926	0.0353936
A1S_2509	0.681471	0.0218412
A1S_2368	0.680735	0.0029469
A1S_2130	0.68014	5.99717e-05
A1S_3125	0.679627	0.00539657
A1S_2928	0.6758	0.00398806
A1S_2829	0.675533	0.0099956
A1S_3016	0.675053	0.0090984
A1S_2553	0.674146	0.00117754
A1S_1891	0.670293	0.0614183
A1S_0655	0.66926	0.00135913
A1S_1611	0.669109	0.000537186
A1S_3452	0.666842	0.00194408
A1S_0698	0.666742	0.00353567
A1S_0880	0.666499	0.00036439
A1S_1719	0.666123	0.0209919
A1S_2343	0.663526	0.0219462
A1S_2548	0.663445	0.00328866
A1S_3368	0.660231	0.0743852
A1S_3173	0.659785	0.265439
A1S_1759	0.659342	0.00757776
A1S_1378	0.658784	0.0209674
A1S_2274	0.658543	0.000837204
A1S_2365	0.658325	0.00752274
A1S_3553	0.657137	0.0359124
A1S_0620	0.656849	1.32041e-05
A1S_1085	0.649936	0.00414939
A1S_0494	0.648321	0.0186308
A1S_1339	0.644618	0.105923
A1S_2215	0.643838	0.0128724
A1S_3093	0.643806	0.00305306
A1S_2766	0.643621	0.00328023
A1S_1995	0.643309	0.00216483
A1S_3348	0.643185	0.00160315
A1S_3094	0.642011	0.00386713
A1S_1291	0.639964	0.00172552
A1S_1718	0.638666	0.157363
A1S_3106	0.63854	0.00735659
A1S_0648	0.638172	0.0161865
A1S_1487	0.636525	0.18605
A1S_2552	0.635241	0.00420139
A1S_3327	0.634957	0.00233661
A1S_2188	0.632582	0.0023338
A1S_0990	0.631776	0.00512299
A1S_3424	0.631674	0.00872735
A1S_1886	0.631636	0.210984
A1S_2615	0.630761	0.0118367
A1S_2397	0.630579	0.00100661
A1S_2416	0.628719	0.00261372
A1S_1503	0.627719	0.302699
A1S_2723	0.626264	0.000141383
A1S_3287	0.62601	0.00125335
A1S_2304	0.625397	0.0602756
A1S_0579	0.624784	0.000261255
A1S_3160	0.624024	4.55532e-05
A1S_3911	0.623378	0.648233
A1S_0947	0.623108	0.000786586
A1S_0561	0.621477	0.0115889
A1S_0619	0.621154	0.00861655
A1S_0479	0.621096	0.0731352
A1S_2062	0.619668	0.00169355
A1S_0697	0.619256	0.00170391
A1S_0994	0.618562	0.00597807
A1S_0288	0.617756	0.00144077
A1S_2594	0.617138	0.00101776
A1S_3885	0.616955	0.0486145
A1S_2857	0.61681	0.00452637
A1S_1329	0.61626	0.00739575
A1S_0012	0.615926	0.0108724
A1S_1237	0.614957	0.00110952
A1S_3295	0.612568	0.000662777
A1S_3477	0.611553	1.23569e-05
A1S_0928	0.610077	0.00344242
A1S_1424	0.609533	0.103217
A1S_3507	0.606734	0.0716909
A1S_1490	0.605613	0.0227454
A1S_0879	0.605041	0.00341731
A1S_1767	0.604634	0.00375206
A1S_0786	0.604167	0.00749633
A1S_0319	0.603908	0.121974
A1S_0749	0.603331	0.00179984
A1S_3212	0.603286	0.31
A1S_1978	0.601885	0.114915
A1S_3009	0.601199	0.0380899
A1S_3170	0.600466	0.00387001
A1S_0357	0.599803	0.00232252
A1S_3012	0.599406	0.0434906
A1S_0499	0.599053	8.95565e-05
A1S_2554	0.598662	0.00681831
A1S_1708	0.598298	0.099689
A1S_1846	0.597627	0.230267
A1S_3375	0.597189	0.178591
A1S_1281	0.597127	0.0408342
A1S_1770	0.595403	0.0038519
A1S_2571	0.594909	0.00989649
A1S_3092	0.594128	0.00209749
A1S_0719	0.591617	0.00138274
A1S_2948	0.589217	0.00157283
A1S_1871	0.58877	0.0177587
A1S_2956	0.588744	0.00322524
A1S_0340	0.588628	0.00567431
A1S_0334	0.587349	3.45371e-05
A1S_0004	0.585509	0.000322279
A1S_1073	0.584841	0.00578503
A1S_2374	0.583599	0.0756385
A1S_0729	0.58271	0.00558514
A1S_0710	0.58051	0.00938121
A1S_1574	0.578985	0.016985
A1S_1034	0.578087	0.0209239
A1S_1704	0.577505	0.103117
A1S_1612	0.57681	0.00326624
A1S_2882	0.57548	0.0276005
A1S_1364	0.575293	0.010301
A1S_1484	0.575143	0.036062
A1S_1618	0.574492	0.0160666
A1S_1357	0.573175	0.0307364
A1S_0970	0.572925	0.079967
A1S_0526	0.572652	0.00798509
A1S_0801	0.572542	0.00420819
A1S_2957	0.571869	0.00978608
A1S_0544	0.571424	0.00289364
A1S_0842	0.570471	0.00764953
A1S_3369	0.570009	0.0582985
A1S_0906	0.569669	0.00793293
A1S_0309	0.569409	0.0808299
A1S_0105	0.562227	0.0178719
A1S_0948	0.560997	0.0330632
A1S_1870	0.560139	0.00163395
A1S_1254	0.559255	0.0145123
A1S_3441	0.55819	0.0787896
A1S_2449	0.556692	0.060664
A1S_0495	0.55659	0.0510175
A1S_2699	0.55653	0.0280472
A1S_0320	0.555384	0.187844
A1S_2789	0.554906	0.0215614
A1S_0339	0.553792	0.00387631
A1S_3034	0.552246	0.00644423
A1S_3423	0.551081	0.00438426
A1S_2852	0.550419	0.0888412
A1S_0331	0.549967	0.0455104
A1S_1128	0.549911	0.05074
A1S_2806	0.549343	0.0420997
A1S_1440	0.54928	0.149985
A1S_1649	0.549051	0.00553305
A1S_1741	0.548505	0.246215
A1S_1498	0.548367	0.191928
A1S_3410	0.548258	0.00872155
A1S_1438	0.547917	0.212953
A1S_1231	0.547657	0.0106584
A1S_3418	0.546912	0.0299685
A1S_0658	0.546752	0.0122404
A1S_1433	0.545393	0.0657503
A1S_3076	0.54473	0.0209978
A1S_3353	0.544617	0.071222
A1S_2079	0.544613	0.00590735
A1S_0971	0.543606	0.00190931
A1S_3443	0.542838	0.00410628
A1S_0788	0.541681	0.0100909
A1S_0176	0.541303	0.041626
A1S_0703	0.540722	0.024307
A1S_2850	0.540584	0.0107596
A1S_1075	0.53981	0.00543147
A1S_1321	0.539653	0.0111821
A1S_2716	0.539598	0.00362569
A1S_1814	0.538984	0.148511
A1S_1643	0.537037	0.0018577
A1S_3595	0.536092	0.0225771
A1S_2558	0.535837	0.0465282
A1S_3394	0.535249	0.122996
A1S_1769	0.535024	0.180457
A1S_2455	0.534156	0.00321125
A1S_0559	0.533836	0.0857406
A1S_2214	0.533355	0.0177708
A1S_1040	0.532328	0.00112977
A1S_2643	0.531982	0.0165681
A1S_1742	0.528819	0.211355
A1S_1007	0.527993	0.312969
A1S_3395	0.526555	0.000248994
A1S_3884	0.525552	0.031545
A1S_0490	0.52531	0.0187288
A1S_0722	0.525305	0.00209856
A1S_3045	0.523994	0.00111412
A1S_1997	0.523237	0.00468371
A1S_2729	0.522611	0.00705966
A1S_0843	0.52101	0.00290908
A1S_3014	0.520618	0.0643007
A1S_0904	0.520569	0.00182577
A1S_0481	0.519473	0.0700822
A1S_0599	0.519044	0.0226192
A1S_2564	0.518275	0.143068
A1S_3005	0.516877	0.0112711
A1S_1830	0.515867	0.0684147
A1S_0204	0.514372	0.0527336
A1S_0829	0.513503	0.00582724
A1S_0469	0.512318	0.00178144
A1S_1446	0.511579	0.269494
A1S_3258	0.511196	0.0514389
A1S_1883	0.511168	0.0264891
A1S_3393	0.510476	0.0579109
A1S_2211	0.50995	0.00504176
A1S_0951	0.508187	0.0457101
A1S_1766	0.507841	0.0657206
A1S_0967	0.506981	0.0656868
A1S_0553	0.505411	0.00782494
A1S_2991	0.504685	0.106791
A1S_2884	0.504415	0.00322874
A1S_0529	0.503882	0.00605234
A1S_3448	0.503854	0.165348
A1S_3435	0.502569	0.127721
A1S_0118	0.500709	0.00926009
A1S_2359	0.499947	0.0778115
A1S_2386	0.499567	0.00650738
A1S_2999	0.499372	0.00316139
A1S_2629	0.498886	0.00428433
A1S_0413	0.498813	0.00624721
A1S_1720	0.497789	0.160972
A1S_3416	0.497012	0.021294
A1S_3308	0.496527	0.000972768
A1S_3661	0.496248	0.00584401
A1S_2483	0.496084	0.0327343
A1S_3277	0.494808	0.008017
A1S_0237	0.494472	5.8977e-05
A1S_2466	0.494072	0.0497439
A1S_3004	0.493838	0.00482192
A1S_3690	0.492155	0.00721685
A1S_0905	0.491626	0.200286
A1S_0651	0.489612	0.0113131
A1S_0929	0.487748	0.0413826
A1S_0068	0.487696	0.0127701
A1S_1910	0.48709	0.00525124
A1S_1252	0.486585	0.0185919
A1S_0100	0.486559	0.0664487
A1S_3331	0.486496	0.00106537
A1S_0212	0.486231	0.027966
A1S_0223	0.48541	0.00286347
A1S_0530	0.485167	0.0199355
A1S_2926	0.484887	0.0201898
A1S_2380	0.484766	0.136396
A1S_0030	0.484522	0.373695
A1S_2131	0.484134	0.0164182
A1S_1112	0.482985	0.0123797
A1S_2647	0.480959	0.338767
A1S_1305	0.480943	0.00725289
A1S_0112	0.47861	0.0326264
A1S_2945	0.47843	0.0477671
A1S_3436	0.477502	0.244863
A1S_1267	0.477464	0.259388
A1S_1133	0.476941	0.0868398
A1S_1434	0.476764	0.225978
A1S_2907	0.476702	0.0410286
A1S_2213	0.475703	0.167775
A1S_1207	0.475631	0.0188203
A1S_1651	0.475194	0.00448413
A1S_0341	0.474207	0.0015236
A1S_3566	0.47404	0.262158
A1S_0115	0.474038	0.000718976
A1S_2325	0.47386	0.105266
A1S_3411	0.47356	0.0996966
A1S_1278	0.472458	0.0791007
A1S_0354	0.471679	0.00144855
A1S_0915	0.470785	0.157393
A1S_2925	0.470249	0.000571029
A1S_2787	0.468616	0.0535727
A1S_1573	0.468574	0.0110383
A1S_2834	0.468144	0.00787202
A1S_0089	0.467718	0.0686994
A1S_2614	0.467352	0.00879129
A1S_1039	0.466675	0.0351366
A1S_1475	0.465952	0.0076957
A1S_0125	0.464908	0.0113685
A1S_2965	0.464661	0.0110197
A1S_0493	0.46446	0.000636655
A1S_0748	0.464421	0.0118907
A1S_1110	0.463095	0.00172939
A1S_0489	0.462963	0.0238891
A1S_0755	0.461574	0.042935
A1S_0359	0.461535	0.053913
A1S_0770	0.46079	0.0103862
A1S_2970	0.460525	0.101062
A1S_0214	0.459181	0.00336339
A1S_2557	0.458395	0.0747043
A1S_3335	0.457937	0.0118262
A1S_3679	0.457585	0.0877397
A1S_1890	0.457366	0.0680986
A1S_0382	0.456071	0.0122982
A1S_1437	0.455958	0.311513
A1S_2282	0.455144	0.00258836
A1S_0802	0.454276	0.0157896
A1S_2216	0.453657	0.361811
A1S_1383	0.453449	0.091279
A1S_2995	0.450418	0.0066832
A1S_3508	0.449972	0.0877078
A1S_1968	0.449662	0.0052329
A1S_3415	0.448933	0.0400357
A1S_2576	0.448898	0.00728128
A1S_1401	0.448796	0.170324
A1S_1333	0.447822	0.0123591
A1S_1462	0.4476	0.00559491
A1S_2189	0.447483	0.00256407
A1S_0920	0.446898	0.00213522
A1S_1423	0.445638	0.662898
A1S_1337	0.445528	0.0592387
A1S_2984	0.443244	0.23312
A1S_1901	0.442364	0.0561061
A1S_1209	0.442341	0.0329114
A1S_2537	0.442215	0.0133957
A1S_3671	0.441736	0.0981745
A1S_0190	0.441271	0.00782805
A1S_3095	0.440232	0.0500398
A1S_0927	0.440037	0.271583
A1S_3402	0.440005	0.13671
A1S_3554	0.439966	0.00843532
A1S_2706	0.439304	0.020456
A1S_0598	0.438793	0.00511096
A1S_2339	0.438652	0.0296578
A1S_3021	0.438474	0.0197695
A1S_3572	0.436991	0.0418746
A1S_2726	0.436824	0.0188255
A1S_2247	0.436717	0.0311111
A1S_3154	0.436209	0.00448999
A1S_3089	0.435623	0.015501
A1S_1954	0.435314	0.0111349
A1S_1341	0.435143	0.344849
A1S_2840	0.43471	0.0312626
A1S_0606	0.433926	0.00650531
A1S_1716	0.433766	0.351116
A1S_1334	0.432578	0.132168
A1S_1869	0.432483	0.232585
A1S_2604	0.431328	0.00463147
A1S_0989	0.430709	0.0165142
A1S_0079	0.430306	0.324468
A1S_1098	0.43006	0.0212327
A1S_3403	0.43002	0.0899594
A1S_1801	0.426443	0.291427
A1S_3820	0.426405	0.0711368
A1S_1535	0.426366	0.00171747
A1S_3748	0.425822	0.413876
A1S_1436	0.425398	0.44133
A1S_2651	0.424435	0.00736466
A1S_2387	0.423223	0.178687
A1S_2715	0.422926	0.0312681
A1S_2332	0.421572	0.0121026
A1S_3442	0.419984	0.0993343
A1S_0730	0.419827	0.0354956
A1S_3072	0.418397	0.0826244
A1S_2551	0.418202	0.027793
A1S_0506	0.418024	0.0218339
A1S_2450	0.417931	0.060999
A1S_1408	0.416918	0.260392
A1S_1014	0.41615	0.0472008
A1S_3550	0.415275	0.0157717
A1S_2835	0.414179	0.0464969
A1S_1935	0.414137	0.0487758
A1S_0543	0.414055	0.0920702
A1S_2767	0.413658	0.0191234
A1S_2489	0.411894	0.13762
A1S_3659	0.411214	0.261657
A1S_2222	0.41113	0.0598706
A1S_2270	0.410505	0.144536
A1S_2138	0.410398	0.0106561
A1S_2132	0.410322	0.0189221
A1S_2399	0.410206	0.079467
A1S_0226	0.409763	0.0806683
A1S_2478	0.408713	0.000196278
A1S_1885	0.408356	0.221644
A1S_2533	0.40816	0.479688
A1S_3002	0.407915	0.0849812
A1S_3329	0.406194	0.0190058
A1S_2285	0.405708	0.0040867
A1S_3282	0.404732	0.0757582
A1S_1263	0.40422	0.197961
A1S_3166	0.402637	0.222602
A1S_1915	0.400993	0.00643436
A1S_2372	0.400834	0.0284319
A1S_2936	0.400301	0.0146226
A1S_1652	0.399473	0.0664097
A1S_0692	0.399427	0.0857502
A1S_3305	0.399019	0.431782
A1S_2566	0.398605	0.181808
A1S_1815	0.398083	0.238912
A1S_0018	0.397963	0.00362741
A1S_2721	0.397655	0.000954598
A1S_0560	0.397137	0.0161471
A1S_1933	0.397134	0.279131
A1S_2284	0.396855	0.00721321
A1S_1929	0.396172	0.0496978
A1S_1927	0.395667	0.132531
A1S_3906	0.395556	0.395226
A1S_1221	0.392854	0.0834516
A1S_1455	0.391288	0.229005
A1S_2619	0.391185	0.0597073
A1S_0711	0.391123	0.000293656
A1S_1355	0.390803	0.253758
A1S_0665	0.390353	0.354661
A1S_1001	0.388461	0.170844
A1S_0317	0.388381	0.00218459
A1S_1126	0.386911	0.0422727
A1S_0011	0.38608	0.0423824
A1S_0870	0.385387	0.13864
A1S_0706	0.385235	0.0219237
A1S_0476	0.384654	0.0558822
A1S_2677	0.384639	0.0323213
A1S_0591	0.382792	0.09521
A1S_3027	0.380969	0.0128602
A1S_2595	0.379765	0.0272429
A1S_3029	0.378958	0.027525
A1S_0690	0.378463	0.0645394
A1S_3030	0.378243	0.00821765
A1S_1331	0.377412	0.00297415
A1S_1360	0.377061	0.351563
A1S_0572	0.37561	0.353303
A1S_2464	0.375246	0.0297965
A1S_0419	0.373592	0.0102964
A1S_0392	0.372758	0.0485652
A1S_1107	0.372614	0.110094
A1S_3013	0.37049	0.137748
A1S_1609	0.370156	0.116724
A1S_1309	0.369817	0.045054
A1S_2204	0.369219	0.0860174
A1S_2961	0.369169	0.00657537
A1S_3588	0.36904	0.210002
A1S_3168	0.368223	0.0812765
A1S_2429	0.367776	0.117414
A1S_1118	0.36764	0.20956
A1S_2634	0.365851	0.0767629
A1S_2490	0.365761	0.609933
A1S_2574	0.364992	0.0099873
A1S_0580	0.364897	0.0371926
A1S_1826	0.364804	0.488505
A1S_2549	0.362556	0.0233948
A1S_0106	0.360884	0.0186522
A1S_3328	0.360212	0.118033
A1S_0438	0.359544	0.100093
A1S_3480	0.359504	0.100039
A1S_1272	0.358116	0.301385
A1S_2212	0.358092	0.00700408
A1S_2858	0.358038	0.0585217
A1S_0916	0.357041	0.186077
A1S_1268	0.357024	0.433504
A1S_0941	0.356874	0.530828
A1S_2305	0.356627	0.100908
A1S_2014	0.356206	0.0482269
A1S_2005	0.35602	0.0361232
A1S_0754	0.355273	0.0911806
A1S_0287	0.355074	0.0257936
A1S_1415	0.355072	0.198443
A1S_3871	0.354652	0.0232272
A1S_0871	0.35364	0.180518
A1S_0973	0.35339	0.0306157
A1S_0439	0.353293	0.0120917
A1S_0081	0.35324	0.288069
A1S_1008	0.351212	0.0376402
A1S_1410	0.349821	0.164641
A1S_1088	0.349257	0.031776
A1S_0874	0.349134	0.0565353
A1S_1238	0.348464	0.00804123
A1S_0397	0.348248	0.0271671
A1S_3811	0.347755	0.16276
A1S_1315	0.347677	0.145962
A1S_3692	0.347411	0.0697349
A1S_3073	0.346751	0.0776856
A1S_1259	0.345695	0.020502
A1S_2892	0.345295	0.0134825
A1S_3716	0.343205	0.317116
A1S_1629	0.34311	0.0600024
A1S_2395	0.342326	0.0386164
A1S_0583	0.341286	0.266609
A1S_2931	0.341072	0.0764044
A1S_1837	0.340406	0.383653
A1S_2272	0.339651	0.0222656
A1S_1244	0.339163	0.314427
A1S_1924	0.339035	0.0334795
A1S_0897	0.33871	0.0461294
A1S_3264	0.338253	0.442353
A1S_2572	0.337954	0.00236111
A1S_2417	0.337292	0.0303908
A1S_0016	0.335498	0.0767249
A1S_0834	0.33472	0.101971
A1S_0594	0.333621	0.0097978
A1S_3232	0.333378	0.0982016
A1S_2307	0.332929	0.00342574
A1S_0367	0.332864	0.0367131
A1S_2541	0.332649	0.0519911
A1S_2786	0.331302	0.031316
A1S_3388	0.330854	0.211664
A1S_2400	0.330617	0.0459206
A1S_0063	0.329472	0.0962604
A1S_0051	0.328721	0.0067826
A1S_2054	0.328235	0.237149
A1S_0329	0.327989	0.212152
A1S_1903	0.326539	0.116795
A1S_0551	0.325268	0.082014
A1S_0492	0.324748	0.00772458
A1S_3907	0.324334	0.842439
A1S_0430	0.324127	0.372243
A1S_1474	0.322828	0.0597175
A1S_3288	0.322393	0.0197394
A1S_2891	0.321816	0.0800985
A1S_3392	0.320268	0.140285
A1S_0356	0.318404	0.0105091
A1S_0116	0.31675	0.0395098
A1S_3127	0.316617	0.058599
A1S_3165	0.316557	0.0928994
A1S_0048	0.31612	0.0150831
A1S_1734	0.315857	0.219722
A1S_2752	0.315056	0.0424944
A1S_3396	0.314711	0.0266545
A1S_2940	0.313595	0.178658
A1S_1197	0.3112	0.106016
A1S_2058	0.310156	0.034115
A1S_1211	0.310029	0.0927296
A1S_2876	0.309956	0.365907
A1S_0483	0.3095	0.150403
A1S_0793	0.308452	0.137636
A1S_1282	0.308309	0.4581
A1S_0249	0.308062	0.0351327
A1S_3294	0.307118	0.0868135
A1S_3378	0.306671	0.00471254
A1S_1771	0.306504	0.0885503
A1S_0403	0.305804	0.47474
A1S_0725	0.305622	0.462428
A1S_0552	0.304147	0.063207
A1S_3501	0.301492	0.194522
A1S_3079	0.299766	0.263433
A1S_2296	0.298968	0.0731303
A1S_3727	0.298873	0.0106491
A1S_0666	0.298326	0.379282
A1S_0422	0.298003	0.0487854
A1S_1457	0.297424	0.0854338
A1S_3304	0.29676	0.0552408
A1S_3860	0.296512	0.179073
A1S_2403	0.296171	0.0120146
A1S_1676	0.295588	0.0406771
A1S_1134	0.295433	0.141346
A1S_3852	0.295085	0.238891
A1S_2638	0.293951	0.118234
A1S_0596	0.293851	0.0574174
A1S_1914	0.293541	0.000240628
A1S_0379	0.293351	0.0110616
A1S_3082	0.292753	0.0875234
A1S_2725	0.292562	0.0851856
A1S_1115	0.292173	0.050007
A1S_3456	0.291165	0.20771
A1S_1491	0.290688	0.175408
A1S_3077	0.290486	0.0948977
A1S_3010	0.290302	0.298151
A1S_0524	0.28902	0.00608955
A1S_2253	0.288447	0.0124524
A1S_0811	0.288421	0.115471
A1S_3525	0.288005	0.15509
A1S_2534	0.287401	0.6723
A1S_2126	0.287042	0.0534082
A1S_1192	0.286855	0.13395
A1S_0660	0.285496	0.485387
A1S_0556	0.285143	0.0283918
A1S_3085	0.284464	0.0302895
A1S_2432	0.284373	0.400914
A1S_2722	0.283276	0.0873683
A1S_1132	0.282436	0.120079
A1S_2163	0.280784	0.284646
A1S_1289	0.280153	0.198903
A1S_2320	0.279996	0.143527
A1S_3759	0.278443	0.32041
A1S_1703	0.277395	0.583064
A1S_0695	0.276285	0.117118
A1S_3138	0.276206	0.126912
A1S_0470	0.27459	0.11803
A1S_3357	0.274143	0.415473
A1S_0299	0.273495	0.381343
A1S_3197	0.271948	0.0278321
A1S_2920	0.271882	0.057232
A1S_3898	0.269858	0.808153
A1S_2635	0.269819	0.059951
A1S_0527	0.268892	0.00350822
A1S_0478	0.268765	0.380166
A1S_2842	0.268064	0.0144144
A1S_0067	0.267008	0.148813
A1S_3210	0.266159	0.0642331
A1S_3813	0.265028	0.726271
A1S_2544	0.264812	0.0705349
A1S_3074	0.264664	0.133052
A1S_3075	0.263238	0.0923119
A1S_0814	0.262915	0.0199024
A1S_0839	0.261758	0.0507663
A1S_2150	0.26164	0.223485
A1S_1013	0.260952	0.198472
A1S_0037	0.259621	0.115126
A1S_3243	0.258963	0.386053
A1S_1109	0.258424	0.0654192
A1S_0554	0.257611	0.0249019
A1S_2000	0.255801	0.287218
A1S_0185	0.25489	0.0392293
A1S_0562	0.25485	0.313985
A1S_2531	0.254599	0.704884
A1S_2306	0.25399	0.0586521
A1S_1757	0.253183	0.175109
A1S_1749	0.253	0.320007
A1S_3347	0.252875	0.0221427
A1S_2883	0.252858	0.164771
A1S_1100	0.252761	0.483302
A1S_0010	0.2518	0.118034
A1S_0988	0.251516	0.067646
A1S_3322	0.251273	0.285796
A1S_1852	0.251196	0.335201
A1S_0358	0.251146	0.0409959
A1S_1888	0.250981	0.275259
A1S_0767	0.250963	0.193303
A1S_2394	0.250929	0.093467
A1S_3163	0.249602	0.0967782
A1S_3815	0.249437	0.623319
A1S_0043	0.24863	0.209324
A1S_2888	0.248441	0.111636
A1S_1697	0.248319	0.214908
A1S_0290	0.247868	0.0918994
A1S_2003	0.247	0.477182
A1S_1631	0.246709	0.0925431
A1S_3271	0.246127	0.269915
A1S_1615	0.246081	0.115709
A1S_3555	0.245779	0.00342761
A1S_0268	0.245285	0.198092
A1S_3358	0.245256	0.22065
A1S_0914	0.243888	0.409778
A1S_2203	0.24376	0.0924481
A1S_2276	0.243732	0.180423
A1S_0272	0.243249	0.00336117
A1S_3153	0.242977	0.0619325
A1S_1432	0.242189	0.119929
A1S_2955	0.242099	0.119981
A1S_0575	0.240748	0.461337
A1S_2258	0.240158	0.0304601
A1S_0432	0.239326	0.287376
A1S_2137	0.238957	0.0409586
A1S_2375	0.238896	0.0134352
A1S_2127	0.236603	0.0794587
A1S_0058	0.236387	0.0832394
A1S_1005	0.236366	0.0264824
A1S_2602	0.235206	0.367054
A1S_2128	0.234258	0.0448525
A1S_1467	0.233825	0.0886826
A1S_0368	0.232424	0.169392
A1S_1488	0.231066	0.690164
A1S_2781	0.23007	0.0627018
A1S_3099	0.228917	0.151299
A1S_1012	0.228875	0.338488
A1S_1442	0.228689	0.724742
A1S_3371	0.228546	0.206624
A1S_1032	0.228274	0.287491
A1S_0113	0.227605	0.19633
A1S_0322	0.227031	0.229367
A1S_1202	0.22664	0.372644
A1S_1999	0.226393	0.286997
A1S_2494	0.225903	0.113109
A1S_0614	0.225861	0.101024
A1S_1077	0.22583	0.344479
A1S_3422	0.225138	0.0935331
A1S_2383	0.225091	0.0409687
A1S_2288	0.224446	0.0674942
A1S_0415	0.223944	0.323051
A1S_1264	0.223516	0.11664
A1S_3060	0.222562	0.176613
A1S_1835	0.22205	0.468975
A1S_0656	0.221721	0.23381
A1S_1310	0.219349	0.173889
A1S_2620	0.218069	0.221543
A1S_0409	0.217992	0.291832
A1S_0462	0.217434	0.150686
A1S_1772	0.216961	0.0527035
A1S_0547	0.216911	0.43958
A1S_0261	0.216611	0.0911772
A1S_1731	0.215482	0.422608
A1S_3491	0.214809	0.204635
A1S_3654	0.213915	0.176597
A1S_3285	0.213802	0.255321
A1S_2207	0.21322	0.235128
A1S_2681	0.212648	0.186817
A1S_2511	0.212335	0.265769
A1S_2788	0.211386	0.324914
A1S_2068	0.209683	0.260396
A1S_3634	0.208539	0.172332
A1S_0473	0.207475	0.494449
A1S_1925	0.207077	0.368897
A1S_1471	0.206537	0.344686
A1S_3037	0.206352	0.151168
A1S_2966	0.20521	0.60584
A1S_2626	0.20519	0.114478
A1S_0773	0.205005	0.412188
A1S_1642	0.204936	0.121406
A1S_1062	0.204852	0.556733
A1S_3229	0.204395	0.309651
A1S_0847	0.204164	0.448352
A1S_1095	0.203529	0.457178
A1S_2893	0.203277	0.291645
A1S_2831	0.202094	0.13693
A1S_0949	0.200963	0.325504
A1S_1425	0.200732	0.337752
A1S_3000	0.200237	0.0727274
A1S_3414	0.199152	0.414153
A1S_2753	0.198768	0.153637
A1S_0859	0.19831	0.0515262
A1S_1518	0.197957	0.440282
A1S_0136	0.19721	0.222634
A1S_2492	0.197029	0.284032
A1S_0389	0.195972	0.210705
A1S_3145	0.195771	0.423308
A1S_2498	0.195477	0.37476
A1S_2065	0.195297	0.17909
A1S_2867	0.193972	0.372826
A1S_0383	0.193849	0.0376216
A1S_3280	0.193262	0.0307956
A1S_3361	0.193028	0.36197
A1S_1607	0.192923	0.603618
A1S_0005	0.19215	0.0412262
A1S_3387	0.192052	0.0879529
A1S_1353	0.19194	0.10093
A1S_3167	0.191832	0.132261
A1S_0423	0.190466	0.473172
A1S_0525	0.190303	0.200383
A1S_0696	0.18987	0.288272
A1S_3244	0.189587	0.00968688
A1S_0335	0.189088	0.0257367
A1S_2476	0.189062	0.11751
A1S_0959	0.188706	0.309116
A1S_0215	0.187282	0.151335
A1S_2949	0.186708	0.271656
A1S_0621	0.185204	0.196179
A1S_2196	0.184686	0.0404737
A1S_1027	0.184423	0.0771243
A1S_0654	0.184095	0.256033
A1S_2512	0.184036	0.44035
A1S_3017	0.184021	0.0680147
A1S_3425	0.183953	0.00840998
A1S_0460	0.18372	0.465079
A1S_1065	0.183346	0.60401
A1S_2377	0.182096	0.601613
A1S_3863	0.181727	0.448413
A1S_2589	0.180447	0.244185
A1S_1213	0.179734	0.170667
A1S_0595	0.178643	0.311678
A1S_3346	0.178453	0.141529
A1S_2750	0.178071	0.0485981
A1S_1215	0.177868	0.63521
A1S_1130	0.177228	0.695713
A1S_3203	0.176413	0.0183096
A1S_1367	0.176188	0.588639
A1S_3433	0.174722	0.6316
A1S_1296	0.173599	0.256104
A1S_0873	0.172502	0.269681
A1S_2334	0.170781	0.316862
A1S_0208	0.170468	0.385853
A1S_2964	0.17022	0.297239
A1S_0420	0.167913	0.148615
A1S_2165	0.167235	0.120454
A1S_2618	0.166893	0.337046
A1S_0701	0.166651	0.0909157
A1S_2257	0.165826	0.0143595
A1S_0545	0.164909	0.285533
A1S_2875	0.164907	0.66889
A1S_1099	0.164364	0.530795
A1S_0652	0.163658	0.654776
A1S_0217	0.163488	0.152268
A1S_3351	0.163388	0.601485
A1S_2471	0.163004	0.293509
A1S_0693	0.162039	0.403072
A1S_1904	0.161527	0.59664
A1S_2269	0.161139	0.262993
A1S_3003	0.160378	0.509782
A1S_3113	0.159782	0.552047
A1S_1059	0.157027	0.750118
A1S_0219	0.156709	0.440194
A1S_2357	0.155962	0.561882
A1S_2864	0.154824	0.568672
A1S_1395	0.154092	0.264356
A1S_0053	0.153229	0.352679
A1S_0076	0.151797	0.675859
A1S_2061	0.151719	0.533994
A1S_2354	0.14966	0.338509
A1S_1507	0.149014	0.581009
A1S_1144	0.147583	0.174015
A1S_2989	0.146496	0.0746
A1S_3829	0.14566	0.559345
A1S_0901	0.144305	0.505354
A1S_2587	0.143895	0.716614
A1S_1791	0.143744	0.716923
A1S_2205	0.143164	0.222954
A1S_2947	0.142683	0.272309
A1S_2517	0.141834	0.427835
A1S_0682	0.141088	0.471646
A1S_2241	0.140851	0.208087
A1S_1645	0.14062	0.540641
A1S_0757	0.140119	0.0744343
A1S_0728	0.13893	0.454917
A1S_2409	0.138755	0.433605
A1S_0158	0.137971	0.41893
A1S_2496	0.137698	0.326783
A1S_3560	0.137633	0.252716
A1S_0250	0.137012	0.273314
A1S_1653	0.136223	0.545628
A1S_0108	0.135368	0.413944
A1S_3574	0.13534	0.719974
A1S_0766	0.13503	0.261325
A1S_2254	0.134907	0.504436
A1S_2565	0.134049	0.127638
A1S_3164	0.133396	0.250068
A1S_2460	0.133142	0.344054
A1S_0977	0.132868	0.749714
A1S_0324	0.131779	0.701549
A1S_0540	0.131562	0.432395
A1S_0734	0.12902	0.500222
A1S_1481	0.128957	0.848704
A1S_2007	0.127694	0.598236
A1S_2657	0.127595	0.706745
A1S_1082	0.127592	0.654178
A1S_0900	0.125571	0.752735
A1S_1393	0.124465	0.537851
A1S_3417	0.124404	0.493824
A1S_0869	0.124363	0.149216
A1S_2379	0.124047	0.321907
A1S_2902	0.123179	0.264169
A1S_2556	0.123089	0.601975
A1S_3793	0.123031	0.966506
A1S_1858	0.12265	0.630007
A1S_3514	0.122317	0.571164
A1S_3484	0.121851	0.429844
A1S_3865	0.121155	0.77206
A1S_1356	0.121096	0.566574
A1S_0838	0.119326	0.22861
A1S_2796	0.11919	0.198029
A1S_0167	0.117248	0.70963
A1S_1832	0.117223	0.578848
A1S_0615	0.116935	0.625456
A1S_2437	0.115823	0.723554
A1S_0756	0.11558	0.614705
A1S_3209	0.113755	0.20008
A1S_0993	0.113422	0.282346
A1S_2462	0.11228	0.22634
A1S_1026	0.110701	0.520161
A1S_2645	0.110352	0.711756
A1S_1667	0.109666	0.407069
A1S_0853	0.109544	0.318668
A1S_0936	0.108675	0.571657
A1S_2792	0.107198	0.644585
A1S_3527	0.107001	0.537063
A1S_1794	0.106802	0.70571
A1S_0602	0.106759	0.296425
A1S_1608	0.106634	0.666389
A1S_1905	0.106475	0.579005
A1S_1058	0.106005	0.197242
A1S_0533	0.105927	0.634424
A1S_3141	0.10577	0.566362
A1S_0772	0.105308	0.233558
A1S_0008	0.105172	0.750135
A1S_3247	0.104343	0.756998
A1S_1897	0.103994	0.747889
A1S_2856	0.10389	0.22929
A1S_3598	0.103867	0.953819
A1S_2326	0.103777	0.636541
A1S_2824	0.103446	0.34195
A1S_0013	0.10326	0.3715
A1S_1094	0.103121	0.568493
A1S_3310	0.102975	0.491045
A1S_1284	0.102019	0.618
A1S_1189	0.101758	0.602348
A1S_3455	0.101521	0.575739
A1S_2376	0.100245	0.783114
A1S_0704	0.0993409	0.574308
A1S_1240	0.099311	0.637801
A1S_2430	0.098379	0.384554
A1S_1000	0.0980707	0.83452
A1S_2997	0.0980618	0.563238
A1S_1768	0.0976956	0.73526
A1S_3580	0.0974762	0.451939
A1S_1847	0.0969422	0.877938
A1S_0350	0.0965737	0.259421
A1S_0281	0.0964309	0.543484
A1S_0535	0.0960148	0.331978
A1S_2445	0.0958413	0.313602
A1S_0724	0.0945849	0.706924
A1S_1273	0.0937808	0.831202
A1S_2463	0.0934398	0.709251
A1S_2769	0.0929595	0.647821
A1S_1439	0.0924381	0.801248
A1S_3293	0.0914704	0.42666
A1S_0930	0.0913801	0.391034
A1S_3747	0.091262	0.843946
A1S_3421	0.0910824	0.592261
A1S_0311	0.0892674	0.675243
A1S_3629	0.0892177	0.718223
A1S_1737	0.087361	0.6382
A1S_0424	0.0870484	0.778565
A1S_2113	0.0867905	0.661155
A1S_3702	0.0866186	0.58665
A1S_3466	0.0864946	0.663807
A1S_2467	0.0863856	0.447484
A1S_0850	0.0863549	0.699268
A1S_2586	0.0856792	0.554798
A1S_1060	0.0851228	0.583099
A1S_2563	0.0847315	0.800538
A1S_2998	0.0837746	0.116108
A1S_2308	0.0837365	0.695623
A1S_2208	0.0813187	0.877983
A1S_3196	0.0804554	0.436616
A1S_3318	0.0802753	0.523444
A1S_0450	0.080264	0.56419
A1S_1851	0.0783939	0.796381
A1S_3360	0.077985	0.558727
A1S_0764	0.0775212	0.715581
A1S_3206	0.0775099	0.782398
A1S_0564	0.0773199	0.685342
A1S_3049	0.0767604	0.807875
A1S_3745	0.0767431	0.779053
A1S_1648	0.0767271	0.764978
A1S_0858	0.076521	0.686887
A1S_3177	0.0764015	0.553587
A1S_2942	0.0755039	0.808039
A1S_2414	0.0751367	0.775877
A1S_1180	0.0745067	0.560504
A1S_0461	0.0737755	0.893108
A1S_0283	0.0735255	0.699418
A1S_0813	0.0729002	0.766316
A1S_2145	0.0722838	0.574238
A1S_1006	0.0722399	0.874432
A1S_0184	0.0722212	0.867743
A1S_3882	0.0707504	0.769709
A1S_3431	0.0697974	0.71431
A1S_3660	0.0691359	0.864988
A1S_3725	0.0677092	0.781263
A1S_3486	0.0676692	0.949608
A1S_0127	0.0676308	0.681261
A1S_0849	0.0673347	0.888267
A1S_2633	0.0669421	0.65554
A1S_1809	0.0665838	0.833191
A1S_3648	0.0656906	0.846511
A1S_0114	0.0650046	0.958818
A1S_1253	0.0638922	0.897665
A1S_2411	0.0627389	0.915463
A1S_2585	0.062524	0.728074
A1S_1902	0.0624938	0.699871
A1S_2317	0.0624196	0.814551
A1S_2994	0.0623642	0.832938
A1S_2772	0.0621591	0.833074
A1S_1723	0.0602293	0.83056
A1S_0946	0.0600572	0.935386
A1S_1041	0.0597605	0.424284
A1S_3051	0.0591308	0.929141
A1S_2497	0.0586982	0.822959
A1S_3874	0.0571871	0.884649
A1S_2946	0.0565277	0.860455
A1S_2477	0.056388	0.890094
A1S_3054	0.055333	0.878882
A1S_3250	0.0551871	0.870924
A1S_2917	0.0551332	0.891475
A1S_3454	0.0542121	0.883162
A1S_2084	0.0539104	0.734827
A1S_3420	0.0532554	0.938934
A1S_0570	0.0530282	0.803898
A1S_1080	0.0529764	0.84041
A1S_0231	0.0524177	0.853948
A1S_1336	0.0523016	0.904739
A1S_1435	0.0522786	0.983848
A1S_0612	0.0519847	0.743679
A1S_2283	0.0513002	0.82149
A1S_2742	0.0506471	0.922418
A1S_2255	0.0500277	0.791645
A1S_1860	0.049812	0.97528
A1S_3710	0.0496755	0.997875
A1S_0861	0.0494254	0.94716
A1S_2075	0.049142	0.959211
A1S_2622	0.0482209	0.84309
A1S_2934	0.0481921	0.899532
A1S_3467	0.0481622	0.94191
A1S_3529	0.0470475	0.949072
A1S_0845	0.0466665	0.764245
A1S_1131	0.0458261	0.922564
A1S_2900	0.0457319	0.897371
A1S_2770	0.0456629	0.870672
A1S_2918	0.045411	0.945859
A1S_3594	0.0452884	0.877348
A1S_0616	0.0452631	0.973487
A1S_1834	0.0446611	0.946239
A1S_3263	0.0445594	0.893985
A1S_1548	0.0445571	0.877582
A1S_1190	0.0437673	0.997334
A1S_0541	0.0432132	0.947355
A1S_1790	0.0431607	0.988031
A1S_2519	0.042675	0.962652
A1S_0178	0.0413792	0.875908
A1S_0225	0.0413714	0.970086
A1S_0187	0.0402931	0.963998
A1S_3334	0.0401961	0.987815
A1S_2601	0.0400649	0.988535
A1S_3096	0.0393639	0.994836
A1S_3386	0.0389805	0.993951
A1S_2422	0.0382881	0.987637
A1S_2582	0.0369538	0.997066
A1S_3372	0.0361731	0.991009
A1S_0023	0.0358932	0.936982
A1S_3373	0.035523	0.985215
A1S_0035	0.0341402	0.978015
A1S_2287	0.0339972	0.989657
A1S_1894	0.0325323	0.987549
A1S_1053	0.0307981	0.958447
A1S_3332	0.0306804	0.962374
A1S_0732	0.0297922	0.976335
A1S_0623	0.0293506	0.909972
A1S_2004	0.0287611	0.958444
A1S_3042	0.028382	0.977924
A1S_2382	0.0280514	0.943127
A1S_3061	0.0278399	0.864643
A1S_0321	0.0274552	0.925675
A1S_2470	0.0268293	0.929495
A1S_1816	0.0268082	0.956583
A1S_3302	0.0267405	0.923768
A1S_3270	0.0257288	0.946258
A1S_0378	0.0255251	0.851241
A1S_3162	0.0251236	0.853856
A1S_3208	0.0240648	0.914755
A1S_2106	0.0199976	0.90889
A1S_2933	0.0198708	0.862088
A1S_1409	0.0186185	0.936263
A1S_0782	0.0183956	0.916941
A1S_2637	0.0182361	0.918133
A1S_3646	0.0177122	0.769428
A1S_0130	0.0160291	0.782369
A1S_0673	0.0155389	0.956874
A1S_0292	0.015217	0.747369
A1S_3767	0.0136138	0.940593
A1S_2775	0.0116698	0.917282
A1S_2751	0.0112905	0.832469
A1S_2880	0.0108948	0.856634
A1S_0684	0.00936668	0.713239
A1S_3337	0.00795039	0.611698
A1S_1245	0.00736375	0.857485
A1S_3059	0.00577739	0.811429
A1S_0746	0.00564464	0.735806
A1S_2588	0.00521037	0.875184
A1S_3039	0.00351929	0.882891
A1S_1426	0.00212826	0.867761
A1S_2149	0.00208564	0.825824
A1S_2223	0.00191149	0.735164
A1S_2693	0.00155425	0.85979
A1S_2862	0.000990584	0.364692
A1S_2182	0.000412245	0.792106
A1S_3028	-0.000478549	0.488862
A1S_0851	-0.0010157	0.777302
A1S_3142	-0.00139135	0.559274
A1S_3230	-0.00308555	0.821173
A1S_2390	-0.00327561	0.649459
A1S_0124	-0.00420394	0.648562
A1S_0019	-0.00551757	0.657621
A1S_1531	-0.00575672	0.593836
A1S_0555	-0.00581784	0.453349
A1S_2600	-0.00582239	0.714001
A1S_2903	-0.00816975	0.621844
A1S_1079	-0.0100535	0.765631
A1S_0066	-0.010177	0.601075
A1S_0087	-0.0112286	0.826012
A1S_2795	-0.0124501	0.698451
A1S_0463	-0.0130066	0.441994
A1S_1212	-0.0132274	0.838242
A1S_3087	-0.0135368	0.539583
A1S_1909	-0.0145461	0.623927
A1S_1774	-0.0146244	0.730511
A1S_1256	-0.015165	0.743023
A1S_0205	-0.0157065	0.714803
A1S_0502	-0.0157649	0.464437
A1S_0987	-0.0162063	0.223902
A1S_1036	-0.0180549	0.580907
A1S_1359	-0.0185149	0.836127
A1S_3001	-0.0189814	0.259311
A1S_1285	-0.0191752	0.796762
A1S_1513	-0.019195	0.766456
A1S_1893	-0.0192629	0.836788
A1S_2825	-0.0192891	0.443678
A1S_1494	-0.0195544	0.599303
A1S_3100	-0.0201597	0.494201
A1S_2281	-0.0226915	0.480778
A1S_0406	-0.0227041	0.216017
A1S_2758	-0.0229139	0.469613
A1S_0676	-0.0230843	0.719705
A1S_3446	-0.0245949	0.612018
A1S_1381	-0.0246498	0.546094
A1S_1605	-0.0248982	0.675783
A1S_0007	-0.0249041	0.488406
A1S_1856	-0.0251333	0.412787
A1S_2865	-0.0256382	0.758319
A1S_3407	-0.0257242	0.706131
A1S_0523	-0.0261885	0.347068
A1S_2808	-0.0261945	0.68903
A1S_1304	-0.0264817	0.641459
A1S_2739	-0.0279052	0.693364
A1S_0542	-0.0279381	0.107521
A1S_2822	-0.0280767	0.726703
A1S_0752	-0.0284452	0.464915
A1S_1054	-0.0289757	0.630834
A1S_1037	-0.02907	0.468806
A1S_2506	-0.029681	0.514881
A1S_2358	-0.0301981	0.69713
A1S_3464	-0.0304008	0.63066
A1S_0687	-0.0305042	0.107115
A1S_0289	-0.0305539	0.793435
A1S_2105	-0.0305898	0.8434
A1S_2378	-0.0307904	0.612294
A1S_0315	-0.0311852	0.592412
A1S_2932	-0.031878	0.398646
A1S_0783	-0.0323804	0.399151
A1S_1066	-0.0327188	0.609437
A1S_2095	-0.0333021	0.411581
A1S_0531	-0.0334066	0.775408
A1S_1182	-0.0340352	0.48332
A1S_2055	-0.0345695	0.66713
A1S_1299	-0.0346561	0.314001
A1S_2155	-0.0350582	0.708545
A1S_0932	-0.0356422	0.226181
A1S_3333	-0.036153	0.67269
A1S_1570	-0.0373091	0.590713
A1S_3645	-0.0377111	0.932763
A1S_2777	-0.038628	0.202973
A1S_0349	-0.0391754	0.784935
A1S_0442	-0.0396581	0.0482424
A1S_3623	-0.0412875	0.469248
A1S_1892	-0.0422683	0.895476
A1S_1993	-0.0426373	0.674639
A1S_3836	-0.0429546	0.566682
A1S_3495	-0.0429936	0.577165
A1S_1114	-0.0432354	0.319588
A1S_2192	-0.0433281	0.0386876
A1S_0753	-0.0443306	0.682801
A1S_2164	-0.0447728	0.190059
A1S_0505	-0.0448592	0.202814
A1S_0758	-0.0450976	0.137405
A1S_1889	-0.0460174	0.689671
A1S_3057	-0.0462998	0.555524
A1S_0785	-0.0470213	0.598282
A1S_0338	-0.0470653	0.127608
A1S_0020	-0.0471928	0.0142036
A1S_3169	-0.0479536	0.451058
A1S_0279	-0.0482576	0.374561
A1S_0761	-0.0482658	0.0903116
A1S_2002	-0.0487138	0.41527
A1S_3086	-0.0500402	0.743476
A1S_1306	-0.0501413	0.693281
A1S_2621	-0.0515059	0.279612
A1S_0271	-0.0531561	0.509122
A1S_1949	-0.0540236	0.510833
A1S_2627	-0.0546136	0.630113
A1S_2794	-0.0547649	0.54323
A1S_2268	-0.0549652	0.184593
A1S_0128	-0.0558224	0.670327
A1S_1813	-0.0562917	0.672844
A1S_2542	-0.0565519	0.0125255
A1S_2704	-0.056623	0.347072
A1S_3090	-0.0604098	0.501185
A1S_3323	-0.0626628	0.624334
A1S_0557	-0.0643272	0.383423
A1S_2158	-0.0659275	0.488274
A1S_1559	-0.0660703	0.648466
A1S_0328	-0.0662022	0.602467
A1S_0459	-0.0671155	0.407689
A1S_3070	-0.0671409	0.525899
A1S_0976	-0.0677854	0.323185
A1S_0077	-0.0680582	0.402406
A1S_3390	-0.0685604	0.0216275
A1S_1603	-0.0699997	0.339605
A1S_2855	-0.0710662	0.416583
A1S_2426	-0.071571	0.185458
A1S_2555	-0.0732147	0.55171
A1S_3698	-0.0734947	0.88881
A1S_2412	-0.0739762	0.12852
A1S_3172	-0.0741913	0.169905
A1S_1881	-0.0742241	0.507069
A1S_0009	-0.075294	0.498901
A1S_2756	-0.0757461	0.252471
A1S_1853	-0.0759406	0.401457
A1S_0713	-0.0761016	0.62414
A1S_3839	-0.076402	0.432052
A1S_1194	-0.0765774	0.343236
A1S_0189	-0.0768872	0.390937
A1S_2915	-0.0769941	0.273687
A1S_1934	-0.0770202	0.121383
A1S_0852	-0.0770309	0.258976
A1S_0622	-0.0777026	0.138685
A1S_1307	-0.0782995	0.02469
A1S_0501	-0.0784995	0.00647619
A1S_2819	-0.0786435	0.0247055
A1S_0881	-0.0796028	0.180032
A1S_3224	-0.0800474	0.600901
A1S_0763	-0.0816624	0.252407
A1S_2990	-0.0818393	0.17069
A1S_2184	-0.0823188	0.0873998
A1S_1316	-0.082757	0.56956
A1S_1792	-0.0830774	0.451396
A1S_0677	-0.0835481	0.730677
A1S_3256	-0.0842269	0.570124
A1S_1849	-0.0845232	0.623657
A1S_2360	-0.0846998	0.152864
A1S_3741	-0.0852129	0.382904
A1S_2350	-0.0853499	0.292128
A1S_0398	-0.0859592	0.475796
A1S_1597	-0.0876255	0.159873
A1S_3703	-0.0889795	0.411404
A1S_1033	-0.0892491	0.291038
A1S_2832	-0.0898157	0.174937
A1S_2872	-0.0904793	0.323268
A1S_1015	-0.0905443	0.281576
A1S_3445	-0.0909136	0.0354747
A1S_0923	-0.0922807	0.244323
A1S_1960	-0.0932029	0.291909
A1S_3468	-0.0946512	0.324149
A1S_3056	-0.0948665	0.328841
A1S_1125	-0.0953885	0.720744
A1S_2012	-0.0987726	0.246246
A1S_3405	-0.0992315	0.200383
A1S_1508	-0.0992449	0.333893
A1S_3382	-0.0994248	0.285582
A1S_0618	-0.0999361	0.0818568
A1S_1692	-0.101034	0.169641
A1S_0345	-0.101443	0.0835839
A1S_0774	-0.101817	0.193646
A1S_1290	-0.101881	0.378482
A1S_2474	-0.101945	0.618431
A1S_1251	-0.102064	0.0332712
A1S_1528	-0.103151	0.0575951
A1S_2550	-0.103243	0.394883
A1S_3191	-0.103403	0.401966
A1S_1598	-0.104616	0.149372
A1S_2624	-0.10535	0.614285
A1S_1944	-0.105455	0.197875
A1S_0762	-0.105938	0.0387061
A1S_0938	-0.107355	0.106329
A1S_2540	-0.107692	0.232538
A1S_2894	-0.10782	0.0397913
A1S_2191	-0.108009	0.150542
A1S_0637	-0.108267	0.217267
A1S_1429	-0.108587	0.474247
A1S_1795	-0.108972	0.451752
A1S_1038	-0.109587	0.00593019
A1S_3300	-0.109764	0.393155
A1S_0355	-0.109935	0.0333468
A1S_0191	-0.110434	0.0561335
A1S_3721	-0.110475	0.250635
A1S_0376	-0.110486	0.326077
A1S_2252	-0.110671	0.00398644
A1S_1882	-0.110964	0.399593
A1S_0055	-0.111854	0.126424
A1S_1366	-0.112424	0.70432
A1S_1265	-0.11255	0.290637
A1S_1654	-0.113855	0.526895
A1S_0520	-0.114185	0.022246
A1S_0991	-0.114925	0.161766
A1S_0372	-0.115915	0.347367
A1S_3058	-0.116339	0.23253
A1S_3311	-0.11639	0.259416
A1S_3245	-0.116809	0.296856
A1S_1003	-0.118565	0.211597
A1S_1019	-0.119023	0.217083
A1S_0351	-0.119953	0.0898787
A1S_1962	-0.120207	0.0178194
A1S_0274	-0.120524	0.494458
A1S_1755	-0.120941	0.422483
A1S_0688	-0.121285	0.0251136
A1S_3826	-0.121286	0.272013
A1S_2650	-0.121663	0.283629
A1S_0411	-0.121666	0.143604
A1S_3097	-0.122227	0.421851
[truncated: 1,742 more rows]
