# Supplementary material for: Molecular interplay between peptidoglycan integrity and outer membrane asymmetry in maintaining cell envelope homeostasis
Source: J Bacteriol. 2025 Sep 18;207(10):e00331-25. doi: 10.1128/jb.00331-25 (PMC12548408; doi:10.1128/jb.00331-25)
Supplement: Table S3 — Differential gene expression WT vs. ΔldtJ Δmla. [file jb.00331-25-s0004.xlsx]

## Sheet: WT vs dldtJdmla
Table S3: Differential gene expression inWT vs. ∆ldtJ ∆mla
Gene ID	DGE log2 weighted proportions fold change	t-test: WT vs dldtJdmla - FDR p-value correction
A1S_3915	2.55706	0.384328
A1S_3822	2.52682	0.0840409
A1S_1846	2.27405	0.0193297
A1S_1844	2.01126	0.0147887
A1S_2734	1.96052	1.12657e-05
A1S_1423	1.83797	0.0935926
A1S_0032	1.77913	4.96511e-05
A1S_0666	1.7552	0.00537155
A1S_3903	1.62774	0.237175
A1S_3693	1.5684	0.224175
A1S_2736	1.45493	7.03936e-05
A1S_2889	1.44873	0.000466131
A1S_2735	1.40197	7.94282e-06
A1S_3699	1.3738	0.0184518
A1S_1843	1.37109	0.00313626
A1S_3791	1.33434	0.00113451
A1S_1847	1.33406	0.0527934
A1S_3621	1.31646	0.231348
A1S_0664	1.29499	0.00252111
A1S_0674	1.29174	0.0430376
A1S_0672	1.28093	0.0259791
A1S_3566	1.27783	0.0218499
A1S_0665	1.27709	0.0423508
A1S_2031	1.21316	0.013588
A1S_3907	1.20639	0.423489
A1S_2490	1.20184	0.086954
A1S_2737	1.15716	0.000420103
A1S_2027	1.14462	0.00146655
A1S_0950	1.13995	0.0278521
A1S_3499	1.1201	0.022813
A1S_0663	1.11519	0.011134
A1S_3462	1.11063	0.0507361
A1S_3516	1.10374	0.458703
A1S_2026	1.10122	0.0438415
A1S_1893	1.10086	0.0279476
A1S_0946	1.09867	0.12587
A1S_3611	1.06238	0.0571247
A1S_0080	1.04666	0.0119724
A1S_3761	1.04044	0.00203062
A1S_0671	1.03878	0.0073866
A1S_3463	1.03675	0.000212348
A1S_0675	1.03675	0.0187323
A1S_1845	1.03597	0.0418883
A1S_3253	0.992658	0.133864
A1S_1796	0.989997	0.164469
A1S_1849	0.976961	0.0357608
A1S_1583	0.969007	0.169928
A1S_3805	0.961729	0.351405
A1S_1860	0.960095	0.00597622
A1S_0669	0.956834	2.48485e-05
A1S_1826	0.922301	0.150354
A1S_1892	0.897967	0.226557
A1S_3628	0.871379	0.00800607
A1S_1288	0.860204	0.130397
A1S_3758	0.857771	0.110623
A1S_0670	0.825698	0.0369604
A1S_0179	0.818361	0.162758
A1S_1744	0.814871	0.0461951
A1S_0941	0.8115	0.196625
A1S_1716	0.810786	0.112755
A1S_1276	0.803265	0.185803
A1S_0956	0.798547	0.0186205
A1S_0673	0.796646	0.0777553
A1S_0709	0.794126	0.0785751
A1S_3473	0.793256	0.0792185
A1S_2861	0.78849	0.052724
A1S_3563	0.783665	0.320958
A1S_1404	0.781354	0.331134
A1S_3173	0.778544	0.208098
A1S_3760	0.774542	0.0447466
A1S_1481	0.77373	0.211372
A1S_1407	0.768752	0.0900672
A1S_3435	0.762139	0.0477089
A1S_0069	0.748304	0.0298107
A1S_2100	0.747186	0.0880497
A1S_3735	0.746316	0.0808686
A1S_2229	0.746208	0.0542167
A1S_3867	0.7441	0.0313744
A1S_0952	0.727148	0.0192407
A1S_1820	0.727013	0.015062
A1S_1274	0.726799	0.134134
A1S_2885	0.723289	0.000987492
A1S_1268	0.719415	0.00722962
A1S_1406	0.714415	0.183761
A1S_1212	0.710204	0.0336812
A1S_2098	0.709602	0.0215263
A1S_0661	0.705347	0.00752629
A1S_0029	0.704916	0.119231
A1S_2853	0.701719	0.0534719
A1S_1196	0.696321	0.142303
A1S_2021	0.695861	0.0182425
A1S_3664	0.690663	0.464788
A1S_3433	0.683123	0.0945768
A1S_1210	0.682731	0.0842423
A1S_2402	0.682373	0.0307106
A1S_0236	0.680883	0.147593
A1S_1270	0.679663	0.0190186
A1S_1718	0.677409	0.0620713
A1S_2233	0.671575	0.00116578
A1S_1269	0.668593	0.00588151
A1S_3764	0.664545	0.0227442
A1S_3265	0.664012	0.137412
A1S_1850	0.661877	0.0628549
A1S_0180	0.661068	0.301857
A1S_3681	0.659906	0.177824
A1S_1422	0.653957	0.158006
A1S_2104	0.652494	0.110356
A1S_1801	0.647087	0.30589
A1S_1111	0.646939	0.0387341
A1S_3474	0.646246	0.00213829
A1S_3374	0.645389	0.174292
A1S_1231	0.635825	0.0137429
A1S_1864	0.633837	0.101475
A1S_1831	0.626931	0.0449395
A1S_0076	0.626451	0.0904545
A1S_1369	0.625335	0.0455131
A1S_3785	0.62495	0.223017
A1S_1152	0.623213	0.0721776
A1S_0145	0.622701	0.184983
A1S_3116	0.622595	0.00931961
A1S_0954	0.621412	0.00509629
A1S_2875	0.618305	0.132932
A1S_0078	0.616617	0.00077457
A1S_3048	0.61508	0.064275
A1S_2030	0.614819	0.00177154
A1S_1007	0.614029	0.246906
A1S_2432	0.614017	0.117077
A1S_2487	0.605886	0.135699
A1S_2452	0.605716	0.0244744
A1S_3375	0.602078	0.168716
A1S_1729	0.593794	0.110348
A1S_3485	0.593613	0.0479525
A1S_2852	0.592756	0.069312
A1S_1672	0.592174	0.0206996
A1S_2744	0.592066	0.311568
A1S_3741	0.591643	0.065867
A1S_1160	0.588409	0.026383
A1S_2305	0.587127	0.0355446
A1S_0027	0.586682	0.263291
A1S_0028	0.586612	0.293007
A1S_1155	0.58456	0.0200946
A1S_1863	0.574906	0.423969
A1S_3821	0.574287	0.224526
A1S_1355	0.570685	0.098103
A1S_3432	0.570419	0.315092
A1S_3770	0.567989	0.0188437
A1S_1146	0.560019	0.0993696
A1S_1671	0.559689	0.00177965
A1S_0096	0.559218	0.0457362
A1S_0583	0.558023	0.0915802
A1S_3684	0.557643	0.0496317
A1S_1277	0.556276	0.00719176
A1S_1743	0.555781	0.271351
A1S_1070	0.553406	0.0586481
A1S_3773	0.553013	0.110071
A1S_3617	0.552358	0.216375
A1S_1354	0.549266	0.0205498
A1S_2363	0.548597	0.0424249
A1S_3083	0.548388	0.226938
A1S_1835	0.548292	0.107356
A1S_2588	0.54668	0.101765
A1S_2032	0.543252	0.135407
A1S_1857	0.539943	0.0127039
A1S_0183	0.538475	0.0715301
A1S_1884	0.537086	0.215193
A1S_0667	0.536026	0.200626
A1S_0953	0.533914	0.193076
A1S_1767	0.531988	0.00399109
A1S_1329	0.531971	0.0255379
A1S_2640	0.530242	0.0161965
A1S_0471	0.529696	0.152273
A1S_1701	0.529057	0.0517628
A1S_0908	0.527686	0.14105
A1S_2292	0.52762	0.141027
A1S_0483	0.527237	0.0373795
A1S_2684	0.526614	0.155367
A1S_2232	0.526159	0.00851298
A1S_1772	0.525155	0.00275302
A1S_1873	0.524491	0.310812
A1S_1153	0.524283	0.00392891
A1S_1332	0.522512	0.0163631
A1S_3010	0.519899	0.0454924
A1S_2396	0.515107	0.446716
A1S_2437	0.515025	0.164641
A1S_1699	0.514993	0.202453
A1S_1886	0.514784	0.208412
A1S_2029	0.513325	0.0203755
A1S_3009	0.510998	0.0438047
A1S_1795	0.508517	0.104546
A1S_0562	0.508358	0.0853246
A1S_2359	0.507552	0.0731615
A1S_3765	0.506467	0.0278446
A1S_2234	0.506123	0.00847625
A1S_2863	0.504927	0.247618
A1S_2475	0.503443	0.117793
A1S_0951	0.50065	0.112983
A1S_1887	0.500365	0.245019
A1S_0324	0.49858	0.12944
A1S_0572	0.4964	0.188483
A1S_1444	0.496022	0.0509446
A1S_0986	0.494632	0.0987658
A1S_1415	0.492199	0.0962329
A1S_3521	0.492129	0.0158786
A1S_0713	0.491819	0.158896
A1S_0902	0.488819	0.295927
A1S_0909	0.486423	0.0599909
A1S_0907	0.484261	0.0118688
A1S_1858	0.483195	0.106231
A1S_0403	0.481646	0.267897
A1S_0962	0.481342	0.0171191
A1S_3209	0.481237	0.00463464
A1S_1193	0.477339	0.190419
A1S_1326	0.474296	0.0604972
A1S_0575	0.473842	0.183867
A1S_1865	0.469982	0.051248
A1S_1397	0.469011	0.131021
A1S_2493	0.467863	0.217612
A1S_1839	0.46755	0.00411931
A1S_0968	0.467494	0.192736
A1S_1837	0.466598	0.107494
A1S_3272	0.466335	0.0723628
A1S_1104	0.464938	0.00656321
A1S_3282	0.464636	0.0401733
A1S_0945	0.463883	0.542641
A1S_2198	0.463637	0.154385
A1S_2637	0.46334	0.115978
A1S_2399	0.461639	0.000931668
A1S_1065	0.459992	0.211481
A1S_1588	0.459719	0.326783
A1S_2024	0.45869	0.032814
A1S_0616	0.455964	0.0766364
A1S_2447	0.455199	0.132569
A1S_0584	0.455092	0.151821
A1S_0573	0.452749	0.150957
A1S_3084	0.452008	0.250157
A1S_1373	0.451724	0.15647
A1S_1112	0.4503	0.0134352
A1S_0222	0.449237	0.0527018
A1S_1836	0.447869	0.180355
A1S_3877	0.447398	0.825032
A1S_1717	0.445033	0.0670015
A1S_2533	0.443629	0.139645
A1S_0559	0.442794	0.134978
A1S_1894	0.442138	0.193846
A1S_3493	0.442058	0.18487
A1S_1044	0.441847	0.451668
A1S_2400	0.44132	0.0770893
A1S_1421	0.440503	0.0521346
A1S_2404	0.439429	0.154873
A1S_3539	0.438438	0.039321
A1S_2641	0.437919	0.0893146
A1S_2531	0.436029	0.19858
A1S_2657	0.435715	0.0881396
A1S_2099	0.435233	0.201713
A1S_2966	0.435156	0.261517
A1S_0801	0.434388	0.0196243
A1S_1704	0.434209	0.0883341
A1S_2587	0.434081	0.215274
A1S_2964	0.432642	0.0194066
A1S_2182	0.432415	0.0899415
A1S_3222	0.43118	0.247152
A1S_2851	0.430776	0.165231
A1S_0470	0.428261	0.0415943
A1S_2854	0.428226	0.125643
A1S_3264	0.427646	0.225047
A1S_1161	0.426568	0.0555993
A1S_2727	0.426344	0.167019
A1S_0320	0.426035	0.258127
A1S_1367	0.42527	0.171081
A1S_1649	0.424696	0.00151358
A1S_0328	0.424239	0.139278
A1S_0094	0.424009	0.0372805
A1S_2017	0.423128	0.00380316
A1S_2765	0.422937	0.243984
A1S_1925	0.422119	0.0434639
A1S_0916	0.422075	0.144163
A1S_1924	0.421569	0.00182491
A1S_3448	0.420872	0.214664
A1S_0725	0.420792	0.20801
A1S_2417	0.418944	0.0138621
A1S_1600	0.418604	0.262261
A1S_1805	0.418379	0.0696464
A1S_3248	0.41776	0.0301211
A1S_3447	0.417263	0.060638
A1S_1486	0.41691	0.230749
A1S_0221	0.416278	0.0632332
A1S_1451	0.415184	0.0803713
A1S_3708	0.41505	0.325706
A1S_3428	0.414081	0.0537331
A1S_0536	0.413599	0.00604984
A1S_2196	0.413434	0.00250001
A1S_0098	0.411613	0.127239
A1S_0245	0.411489	0.0603092
A1S_2876	0.411231	0.237781
A1S_2433	0.40777	0.326972
A1S_0412	0.406982	0.212308
A1S_1547	0.405136	0.157602
A1S_2590	0.403889	0.403704
A1S_3546	0.403364	0.0293397
A1S_1455	0.40301	0.175113
A1S_0537	0.402334	0.0262576
A1S_2696	0.402143	0.0113579
A1S_3694	0.400861	0.347629
A1S_3143	0.399273	0.0785481
A1S_1130	0.399257	0.364132
A1S_0752	0.398048	0.0173786
A1S_1464	0.397213	0.142495
A1S_3080	0.396887	0.024945
A1S_1487	0.396782	0.165972
A1S_1267	0.396605	0.292883
A1S_3115	0.395909	0.0498902
A1S_0070	0.395509	0.0532548
A1S_3058	0.39546	0.040829
A1S_2541	0.394996	0.0355343
A1S_0969	0.39485	0.107444
A1S_1158	0.392618	0.473286
A1S_0310	0.391379	0.00112461
A1S_1916	0.391005	0.109894
A1S_3359	0.390335	0.0571324
A1S_3574	0.389919	0.188612
A1S_1722	0.389498	0.115478
A1S_3060	0.389437	0.0666901
A1S_2534	0.388562	0.253551
A1S_0414	0.387033	0.234172
A1S_0460	0.385666	0.132388
A1S_3705	0.385355	0.380956
A1S_1848	0.383529	0.744667
A1S_3368	0.383097	0.21132
A1S_1325	0.38298	0.0288029
A1S_1375	0.382757	0.0416067
A1S_2195	0.382142	0.208818
A1S_0309	0.38188	0.233739
A1S_3523	0.381835	0.0247905
A1S_0756	0.381775	0.0658724
A1S_0239	0.381127	0.235453
A1S_0193	0.37974	0.00654507
A1S_2304	0.379185	0.151623
A1S_3295	0.378063	0.00363395
A1S_1162	0.376997	0.0389967
A1S_1142	0.376495	0.251391
A1S_1045	0.375499	0.386881
A1S_1747	0.375488	0.0298558
A1S_1098	0.373679	0.0169605
A1S_0795	0.373603	0.272401
A1S_3336	0.371312	0.0459038
A1S_3302	0.37115	0.0495477
A1S_2154	0.370591	0.0512822
A1S_2025	0.370482	0.0199957
A1S_3046	0.369237	0.0353519
A1S_1703	0.368488	0.0542059
A1S_2674	0.368424	0.307449
A1S_1020	0.368373	0.0329411
A1S_3306	0.368133	0.181662
A1S_3687	0.367861	0.125353
A1S_0502	0.367664	0.0179673
A1S_0220	0.367387	0.0181143
A1S_3618	0.366833	0.248042
A1S_2102	0.366775	0.00631036
A1S_1085	0.366282	0.036371
A1S_1143	0.365283	0.0553374
A1S_2108	0.365282	0.108425
A1S_1390	0.365122	0.0146779
A1S_0424	0.364958	0.150604
A1S_2188	0.364746	0.0147286
A1S_0025	0.363663	0.138623
A1S_1872	0.363542	0.253436
A1S_0274	0.361097	0.204411
A1S_0827	0.359618	0.106
A1S_3106	0.359198	0.0380658
A1S_3333	0.359182	0.150471
A1S_3467	0.358969	0.140698
A1S_1885	0.358753	0.202707
A1S_1984	0.358155	0.00156794
A1S_3522	0.357816	0.0340893
A1S_3809	0.357439	0.58511
A1S_0644	0.3562	0.0283419
A1S_1370	0.355429	0.188964
A1S_0231	0.355396	0.0292544
A1S_0957	0.354408	0.077718
A1S_0970	0.354202	0.194859
A1S_1457	0.353702	0.0588334
A1S_1581	0.353205	0.093781
A1S_1593	0.353137	0.0960983
A1S_0489	0.352537	0.0410206
A1S_0645	0.35237	0.0542993
A1S_2038	0.352103	0.232846
A1S_2103	0.35166	0.0238747
A1S_1709	0.351161	0.296189
A1S_2498	0.351158	0.116399
A1S_1926	0.350945	0.0420853
A1S_3653	0.350266	0.31194
A1S_0067	0.350084	0.039331
A1S_3047	0.350038	0.00824664
A1S_3224	0.349863	0.343689
A1S_2781	0.349236	0.0183479
A1S_1769	0.348003	0.322718
A1S_1891	0.34785	0.27677
A1S_0458	0.34733	0.313064
A1S_3436	0.347034	0.334639
A1S_0467	0.346619	0.0830042
A1S_2035	0.346507	0.340411
A1S_0630	0.346472	0.0201402
A1S_3819	0.345738	0.799915
A1S_3762	0.344257	0.0714108
A1S_3008	0.344217	0.0833751
A1S_0754	0.34336	0.0841962
A1S_2204	0.343256	0.084977
A1S_0919	0.342345	0.333011
A1S_1105	0.342064	0.449027
A1S_0947	0.341796	0.00899049
A1S_2372	0.341275	0.041217
A1S_2438	0.341225	0.00974516
A1S_1211	0.340694	0.0752837
A1S_3243	0.34061	0.214453
A1S_2634	0.340503	0.0786853
A1S_3059	0.340471	0.104149
A1S_3868	0.340054	0.20347
A1S_3021	0.339987	0.0455564
A1S_0900	0.339503	0.263876
A1S_2639	0.338198	0.0077949
A1S_1793	0.338037	0.248404
A1S_1660	0.337717	0.258618
A1S_3328	0.337485	0.114926
A1S_1651	0.337433	0.00907944
A1S_1442	0.33618	0.392503
A1S_3104	0.335744	0.181614
A1S_1283	0.335592	0.0816541
A1S_3869	0.333716	0.332224
A1S_3007	0.332844	0.0213309
A1S_2253	0.332343	0.013479
A1S_2416	0.332108	0.0206051
A1S_3288	0.329619	0.0152374
A1S_0751	0.328518	0.235062
A1S_2205	0.328041	0.0015175
A1S_1670	0.327102	0.00663459
A1S_3393	0.326847	0.142878
A1S_2807	0.325002	1.94065e-05
A1S_2022	0.324202	0.146358
A1S_0755	0.323293	0.10004
A1S_2450	0.321735	0.234057
A1S_2724	0.321153	0.0127466
A1S_0423	0.32099	0.208212
A1S_1405	0.320337	0.347828
A1S_0506	0.319219	0.0404708
A1S_3456	0.31825	0.167716
A1S_1804	0.316929	0.17446
A1S_1817	0.316199	0.0257594
A1S_0753	0.31533	0.251811
A1S_1441	0.314735	0.428992
A1S_2064	0.314727	0.380477
A1S_0452	0.314403	0.1796
A1S_3533	0.314212	0.0528037
A1S_0349	0.313378	0.410244
A1S_1758	0.312643	0.484795
A1S_1186	0.31198	2.74384e-06
A1S_0144	0.311887	0.0978293
A1S_3666	0.311827	0.40073
A1S_3212	0.311355	0.550333
A1S_1652	0.31078	0.0486631
A1S_0430	0.310295	0.343009
A1S_2222	0.310094	0.0631788
A1S_1109	0.308792	0.00911696
A1S_1108	0.307016	0.272844
A1S_0592	0.306861	0.130065
A1S_1585	0.30679	0.261938
A1S_0457	0.306481	0.307949
A1S_3480	0.305911	0.293358
A1S_3698	0.305557	0.820075
A1S_1861	0.305508	0.135078
A1S_2210	0.304815	0.275193
A1S_1700	0.30436	0.376749
A1S_1986	0.304231	0.034565
A1S_0473	0.30415	0.290541
A1S_1398	0.304013	0.257242
A1S_2306	0.303623	0.0612463
A1S_2697	0.303408	0.0320498
A1S_1949	0.303257	0.0811667
A1S_2463	0.302241	0.0517722
A1S_0030	0.302131	0.510173
A1S_2686	0.301468	0.279569
A1S_1824	0.300668	0.467401
A1S_2586	0.299585	0.00456923
A1S_2124	0.299117	0.0615839
A1S_3075	0.298937	0.0614044
A1S_3531	0.298221	0.133057
A1S_3068	0.297606	0.02027
A1S_3108	0.297204	0.0386822
A1S_1396	0.297147	0.210787
A1S_0347	0.296981	0.0101568
A1S_3327	0.296923	0.0327062
A1S_3314	0.295588	0.0461627
A1S_3148	0.295132	0.0338085
A1S_0461	0.295063	0.288015
A1S_3535	0.295034	0.154085
A1S_1825	0.294984	0.128531
A1S_2660	0.2948	0.0188145
A1S_1095	0.294323	0.254711
A1S_2865	0.293861	0.295563
A1S_0905	0.293662	0.397407
A1S_3771	0.293627	0.136635
A1S_0068	0.292798	0.0249958
A1S_0721	0.292525	0.0234496
A1S_1197	0.292508	0.018972
A1S_0558	0.291883	0.103605
A1S_1248	0.291813	0.0621553
A1S_1159	0.291462	0.16071
A1S_1054	0.291058	0.140072
A1S_2480	0.290851	0.29804
A1S_1890	0.29064	0.180324
A1S_3620	0.290473	0.285056
A1S_2699	0.289978	0.0912962
A1S_0250	0.289778	0.0146731
A1S_1359	0.289735	0.0578825
A1S_1136	0.289611	0.0448257
A1S_3329	0.289395	0.0734638
A1S_0964	0.28908	0.189149
A1S_1819	0.288857	0.200589
A1S_0789	0.288714	0.00223338
A1S_2149	0.287536	0.151061
A1S_0358	0.287291	0.0468161
A1S_0281	0.285523	0.0546001
A1S_3551	0.285229	0.919184
A1S_3057	0.284361	0.102978
A1S_1909	0.284278	0.0617342
A1S_3006	0.283939	0.0100363
A1S_0044	0.28351	0.0376016
A1S_2062	0.283058	0.026685
A1S_3392	0.282661	0.188546
A1S_2200	0.281653	0.0248061
A1S_0841	0.281265	0.0292307
A1S_3313	0.280971	0.113809
A1S_3579	0.280672	0.244859
A1S_0538	0.279949	0.00307011
A1S_2321	0.279947	0.461259
A1S_0640	0.279923	0.0423019
A1S_1287	0.279408	0.232364
A1S_2244	0.278269	0.0568108
A1S_2522	0.277854	0.0678653
A1S_3604	0.277497	0.663673
A1S_1425	0.276492	0.256371
A1S_0958	0.276063	0.00268255
A1S_1376	0.27589	0.127233
A1S_2733	0.275821	0.34064
A1S_1976	0.275452	0.0979509
A1S_2036	0.27542	0.206713
A1S_3412	0.275301	0.155764
A1S_3017	0.274927	0.0108799
A1S_0773	0.27403	0.255271
A1S_3225	0.27396	0.287287
A1S_3245	0.273901	0.224472
A1S_3465	0.273589	0.213188
A1S_3369	0.273108	0.23552
A1S_3800	0.272255	0.625949
A1S_2836	0.272034	0.175152
A1S_2382	0.271981	0.164859
A1S_0394	0.271739	0.189726
A1S_1696	0.271718	0.0339665
A1S_1880	0.271624	0.1236
A1S_1607	0.271282	0.36245
A1S_1432	0.270393	0.0990693
A1S_2139	0.269208	0.137075
A1S_3706	0.267967	0.664308
A1S_1488	0.267914	0.429224
A1S_0357	0.26764	0.0477221
A1S_1116	0.267533	0.514558
A1S_1181	0.267076	0.194481
A1S_3276	0.266997	0.145217
A1S_0431	0.266613	0.3107
A1S_1191	0.266391	0.199102
A1S_1286	0.266339	0.604098
A1S_2174	0.266071	0.29208
A1S_1745	0.265362	0.371891
A1S_3590	0.26449	0.168375
A1S_1438	0.263782	0.11905
A1S_3424	0.263089	0.114743
A1S_0553	0.263045	0.0263627
A1S_3351	0.262483	0.383843
A1S_1122	0.262405	0.691794
A1S_3335	0.262381	0.0418506
A1S_1543	0.261861	0.26023
A1S_3254	0.261681	0.00456112
A1S_3043	0.260602	0.379754
A1S_3077	0.260558	0.10264
A1S_2963	0.260168	0.0787677
A1S_3069	0.259681	0.0178728
A1S_0413	0.259676	0.0209207
A1S_0137	0.259345	0.110507
A1S_2252	0.258898	0.0107302
A1S_3361	0.258842	0.210923
A1S_1433	0.258754	0.20308
A1S_2564	0.258445	0.393769
A1S_3850	0.258409	0.249574
A1S_1410	0.258387	0.222346
A1S_0576	0.25838	0.111571
A1S_1643	0.258065	0.0293497
A1S_1443	0.257394	0.365177
A1S_0350	0.257373	0.00513931
A1S_1702	0.256941	0.0621466
A1S_3055	0.256582	0.206702
A1S_0319	0.256388	0.389032
A1S_3851	0.256133	0.53022
A1S_0140	0.255539	0.00736216
A1S_0093	0.255469	0.344246
A1S_0508	0.255441	0.347231
A1S_2186	0.255124	0.00986821
A1S_2448	0.254962	0.140608
A1S_0378	0.254902	0.0255704
A1S_3430	0.254705	0.318094
A1S_2150	0.254231	0.165487
A1S_1149	0.253621	0.734284
A1S_3122	0.253161	0.0444598
A1S_3427	0.253111	0.0200158
A1S_0205	0.253038	0.268732
A1S_3271	0.25265	0.177656
A1S_3321	0.252241	0.0838579
A1S_1252	0.252159	0.0769381
A1S_0219	0.251904	0.130934
A1S_0330	0.251881	0.0178099
A1S_3379	0.251276	0.00225992
A1S_1068	0.251248	0.303887
A1S_2270	0.251228	0.315127
A1S_1353	0.251216	0.157152
A1S_3079	0.251114	0.246858
A1S_3246	0.250333	0.0933472
A1S_0348	0.250037	0.345772
A1S_2298	0.24949	0.0810364
A1S_0726	0.248895	0.0728246
A1S_3402	0.248775	0.350154
A1S_1910	0.2486	0.0466897
A1S_3544	0.248533	0.224118
A1S_3455	0.247898	0.102183
A1S_3076	0.247805	0.135767
A1S_2991	0.247491	0.312434
A1S_3446	0.247386	0.183401
A1S_1721	0.247351	0.0983361
A1S_3545	0.2473	0.151156
A1S_3440	0.247118	0.0151777
A1S_3703	0.246813	0.200173
A1S_1368	0.246039	0.0649077
A1S_3421	0.245427	0.0724149
A1S_1513	0.245245	0.234564
A1S_0130	0.244966	0.0836297
A1S_3346	0.244752	0.0553533
A1S_3911	0.244325	0.846847
A1S_1675	0.244271	0.237958
A1S_0915	0.244038	0.431826
A1S_2163	0.243907	0.291563
A1S_0480	0.243377	0.323011
A1S_0518	0.243218	0.01623
A1S_0363	0.243115	0.0239611
A1S_0432	0.242957	0.194151
A1S_2028	0.242687	0.122879
A1S_0897	0.242452	0.131883
A1S_2054	0.242418	0.332891
A1S_0178	0.239876	0.091316
A1S_1411	0.239194	0.0515153
A1S_2291	0.239014	0.0757967
A1S_3442	0.238239	0.266867
A1S_2970	0.238184	0.332759
A1S_1797	0.237975	0.159797
A1S_0367	0.237931	0.06833
A1S_0331	0.237714	0.273563
A1S_3228	0.23702	0.191264
A1S_0252	0.236063	0.205185
A1S_3305	0.235816	0.449362
A1S_1993	0.234927	0.127776
A1S_1867	0.233228	0.453041
A1S_0522	0.232708	0.0519259
A1S_2919	0.232344	0.175583
A1S_2658	0.232113	0.434318
A1S_2157	0.231972	0.174223
A1S_3244	0.231958	0.000423493
A1S_1474	0.23166	0.111856
A1S_3780	0.231193	0.235911
A1S_3585	0.231177	0.479523
A1S_0237	0.22973	0.00103598
A1S_3901	0.229561	0.373127
A1S_3702	0.229426	0.289219
A1S_0361	0.228846	0.389044
A1S_2732	0.228233	0.0214346
A1S_0646	0.228208	0.183163
A1S_0774	0.227874	0.0872863
A1S_3074	0.227285	0.192865
A1S_1693	0.22721	0.0107526
A1S_0722	0.226846	0.0489021
A1S_3726	0.226624	0.80731
A1S_0036	0.226573	0.247441
A1S_1392	0.2257	0.0197069
A1S_1961	0.225611	0.301827
A1S_2558	0.225139	0.364406
A1S_3399	0.224714	0.052986
A1S_1673	0.224548	0.200875
A1S_0542	0.224451	0.00857046
A1S_2912	0.224126	0.194432
A1S_2140	0.223963	0.0972111
A1S_2380	0.223826	0.370555
A1S_1386	0.223494	0.404264
A1S_2462	0.223387	0.0217749
A1S_2202	0.223328	0.0255307
A1S_1694	0.223164	0.0113237
A1S_1445	0.223127	0.377981
A1S_2332	0.222979	0.0595327
A1S_3286	0.22285	0.356639
A1S_1900	0.222157	0.0354932
A1S_0511	0.221983	0.259996
A1S_3778	0.221913	0.445311
A1S_2563	0.221481	0.323688
A1S_2295	0.221408	0.0360072
A1S_1420	0.221133	0.146643
A1S_2105	0.220598	0.396195
A1S_1754	0.219764	0.0826955
A1S_2923	0.219493	0.212412
A1S_0118	0.21915	0.0897633
A1S_0415	0.218698	0.309999
A1S_3324	0.217735	0.0069977
A1S_0758	0.217462	0.0126234
A1S_0597	0.217179	0.31182
A1S_2153	0.217065	0.259637
A1S_3540	0.216784	0.29053
A1S_0619	0.216781	0.147002
A1S_1066	0.216634	0.253062
A1S_1039	0.215716	0.171135
A1S_1962	0.215244	0.00149046
A1S_1642	0.215063	0.0630576
A1S_2726	0.215043	0.112408
A1S_2364	0.214543	0.103999
A1S_0811	0.214358	0.349309
A1S_1237	0.213747	0.0193721
A1S_3029	0.213372	0.197591
A1S_0384	0.213335	0.705499
A1S_3284	0.213195	0.0959508
A1S_3056	0.212956	0.167399
A1S_0643	0.212089	0.026185
A1S_0282	0.211798	0.134678
A1S_1388	0.211706	0.0809599
A1S_1374	0.211305	0.253998
A1S_1419	0.210599	0.605648
A1S_3230	0.210597	0.3307
A1S_1151	0.210205	0.748453
A1S_0410	0.209913	0.392343
A1S_2276	0.20991	0.193786
A1S_1206	0.209565	0.0193707
A1S_1062	0.209353	0.507202
A1S_0990	0.209109	0.107572
A1S_1058	0.208966	0.0121597
A1S_0243	0.208686	0.106291
A1S_0416	0.20866	0.22759
A1S_1169	0.208643	0.357562
A1S_1832	0.208419	0.0910656
A1S_3391	0.208288	0.45092
A1S_1888	0.207926	0.41609
A1S_2708	0.207767	0.289046
A1S_2041	0.207656	0.194356
A1S_1170	0.207643	0.195294
A1S_0288	0.20686	0.0443063
A1S_0035	0.206765	0.355208
A1S_2566	0.206493	0.322755
A1S_1719	0.206438	0.15959
A1S_2532	0.20609	0.621129
A1S_1235	0.205717	0.396349
A1S_2979	0.205525	0.0907708
A1S_2132	0.205444	0.0954654
A1S_3400	0.205357	0.369327
A1S_3005	0.20529	0.0973235
A1S_3081	0.205268	0.0435354
A1S_1568	0.205215	0.169784
A1S_1331	0.20505	0.123567
A1S_1132	0.205	0.208436
A1S_3388	0.204391	0.380574
A1S_0287	0.204338	0.102335
A1S_0615	0.203355	0.211695
A1S_2175	0.203051	0.127632
A1S_1069	0.202834	0.493637
A1S_2725	0.202728	0.16099
A1S_1862	0.202553	0.661324
A1S_3364	0.202279	0.3058
A1S_2526	0.202223	0.12855
A1S_1189	0.202201	0.245299
A1S_0395	0.202123	0.155884
A1S_1650	0.201873	0.0393227
A1S_2806	0.201649	0.366273
A1S_2635	0.200572	0.108334
A1S_2545	0.200567	0.355152
A1S_0531	0.200513	0.525411
A1S_3804	0.200475	0.392301
A1S_1174	0.199998	0.19166
A1S_3229	0.199536	0.24121
A1S_3534	0.199312	0.0852966
A1S_0636	0.198777	0.0955928
A1S_2449	0.198358	0.483463
A1S_0270	0.198228	0.00198164
A1S_1311	0.197903	0.554297
A1S_2535	0.197594	0.593723
A1S_0449	0.197346	0.0187533
A1S_0321	0.197266	0.112055
A1S_0876	0.197179	0.0125244
A1S_2494	0.197143	0.117742
A1S_3373	0.19713	0.305844
A1S_2630	0.197071	0.173229
A1S_3161	0.196793	0.202104
A1S_2742	0.196672	0.192503
A1S_1707	0.196274	0.486263
A1S_1741	0.196103	0.652036
A1S_1548	0.19598	0.0183107
A1S_3227	0.195973	0.02102
A1S_0186	0.195817	0.119612
A1S_2170	0.195796	0.143555
A1S_0439	0.195572	0.0654148
A1S_1127	0.19555	0.150143
A1S_2278	0.195299	0.25088
A1S_0469	0.195148	0.0747977
A1S_2638	0.195068	0.0816801
A1S_3223	0.195058	0.327882
A1S_1316	0.19478	0.317148
A1S_2262	0.194727	0.3869
A1S_0543	0.194478	0.336917
A1S_3597	0.194163	0.485157
A1S_3476	0.194137	0.474595
A1S_2315	0.194052	0.281575
A1S_2274	0.193858	0.0270991
A1S_1669	0.193698	0.109361
A1S_0254	0.193644	0.316677
A1S_2339	0.192943	0.151313
A1S_1118	0.192906	0.0334846
A1S_2484	0.192854	0.0428956
A1S_3683	0.192711	0.306905
A1S_2418	0.192402	0.189168
A1S_3577	0.19239	0.372417
A1S_0760	0.192023	0.162702
A1S_3045	0.191492	0.0409972
A1S_2932	0.191187	0.0861389
A1S_0026	0.19112	0.642114
A1S_0169	0.19089	0.535182
A1S_0768	0.190755	0.431929
A1S_2794	0.189772	0.178161
A1S_1025	0.189507	0.258491
A1S_1461	0.189244	0.0576805
A1S_2632	0.18922	0.258685
A1S_3776	0.189186	0.333076
A1S_2189	0.189004	0.0676105
A1S_2477	0.1888	0.243086
A1S_2780	0.188536	0.0920186
A1S_1246	0.187835	0.253638
A1S_3507	0.187703	0.552459
A1S_1987	0.186988	0.0923034
A1S_2284	0.186682	0.0616775
A1S_1778	0.186531	0.200211
A1S_3470	0.18649	0.311328
A1S_3900	0.186084	0.550325
A1S_1546	0.185964	0.162085
A1S_1168	0.185845	0.220846
A1S_3403	0.185826	0.443813
A1S_0081	0.185032	0.505559
A1S_1818	0.184695	0.484457
A1S_3207	0.184167	0.621847
A1S_2403	0.183851	0.1625
A1S_0757	0.183599	0.0257455
A1S_1222	0.183322	0.390976
A1S_0634	0.183312	0.0757392
A1S_3794	0.182904	0.351018
A1S_1424	0.182551	0.560495
A1S_3357	0.18176	0.550326
A1S_0729	0.181505	0.08615
A1S_1763	0.181502	0.507178
A1S_1289	0.18131	0.367746
A1S_2476	0.181181	0.118108
A1S_2018	0.180819	0.0683266
A1S_2585	0.180408	0.120152
A1S_0629	0.180318	0.118892
A1S_2739	0.179849	0.180757
A1S_1030	0.179845	0.0512221
A1S_3734	0.179631	0.576689
A1S_2488	0.179566	0.464151
A1S_0354	0.179368	0.0594815
A1S_2760	0.179286	0.0800251
A1S_1668	0.179056	0.142146
A1S_0040	0.178853	0.644624
A1S_1794	0.178629	0.412974
A1S_3477	0.178486	0.0275568
A1S_2715	0.178241	0.228757
A1S_2080	0.178181	0.0297366
A1S_0481	0.177786	0.397616
A1S_0561	0.177461	0.455265
A1S_2187	0.177427	0.0264446
A1S_1113	0.177357	0.29019
A1S_0329	0.177088	0.381675
A1S_0034	0.176274	0.357798
A1S_0227	0.176163	0.182502
A1S_1990	0.17542	0.368336
A1S_2378	0.175416	0.20484
A1S_2446	0.175231	0.0247286
A1S_0548	0.17506	0.396303
A1S_2316	0.174287	0.51387
A1S_1176	0.174221	0.180699
A1S_1852	0.173308	0.444078
A1S_1101	0.172914	0.44442
A1S_1856	0.172814	0.191279
A1S_2779	0.17265	0.050626
A1S_3519	0.172462	0.102441
A1S_1092	0.172406	0.410956
A1S_0438	0.172223	0.314002
A1S_2504	0.172181	0.0262576
A1S_3541	0.171711	0.450132
A1S_2599	0.171683	0.345694
A1S_2257	0.171598	0.00197638
A1S_2691	0.171405	0.476509
A1S_0910	0.171021	0.534588
A1S_0563	0.170802	0.0555953
A1S_1399	0.17065	0.502102
A1S_1040	0.170404	0.0434797
A1S_0607	0.170196	0.154106
A1S_1803	0.170141	0.229912
A1S_0226	0.169713	0.357488
A1S_2115	0.169433	0.193671
A1S_1363	0.169113	0.472555
A1S_1120	0.168616	0.447527
A1S_3487	0.168211	0.304865
A1S_1592	0.168183	0.651121
A1S_3065	0.167968	0.143824
A1S_3062	0.167793	0.0817024
A1S_2882	0.167444	0.319601
A1S_0154	0.167336	0.113596
A1S_1757	0.167074	0.269158
A1S_0311	0.166932	0.335726
A1S_1429	0.16689	0.362441
A1S_2510	0.166735	0.0510504
A1S_0893	0.166701	0.00338672
A1S_1596	0.16641	0.637752
A1S_3270	0.166309	0.436172
A1S_3914	0.166198	0.741689
A1S_0923	0.166099	0.272161
A1S_1157	0.165985	0.420637
A1S_0151	0.165728	0.131927
A1S_1791	0.165575	0.512594
A1S_1414	0.165558	0.325758
A1S_2442	0.165409	0.236161
A1S_1821	0.165288	0.529057
A1S_2362	0.165226	0.236216
A1S_0373	0.164985	0.00477141
A1S_2917	0.164905	0.331853
A1S_2594	0.164726	0.0797351
A1S_2565	0.164515	0.0597614
A1S_3303	0.164057	0.370051
A1S_1594	0.163802	0.57912
A1S_3520	0.163618	0.352348
A1S_0973	0.163566	0.142655
A1S_0745	0.163218	0.542067
A1S_2689	0.163126	0.553091
A1S_0647	0.163084	0.0897789
A1S_1031	0.1629	0.0570008
A1S_1440	0.162669	0.589865
A1S_0188	0.162499	0.0983812
A1S_0340	0.162495	0.198948
A1S_1409	0.162233	0.61307
A1S_1437	0.162193	0.421516
A1S_1463	0.161779	0.0778151
A1S_3630	0.161617	0.385338
A1S_3097	0.161548	0.546027
A1S_2850	0.161454	0.00765739
A1S_3457	0.161305	0.134271
A1S_0327	0.161021	0.153369
A1S_1310	0.159932	0.266848
A1S_3573	0.159916	0.126501
A1S_1945	0.159494	0.0584022
A1S_2864	0.159365	0.441051
A1S_1110	0.159307	0.141154
A1S_3000	0.159257	0.247142
A1S_1426	0.159045	0.59089
A1S_3258	0.158717	0.41037
A1S_2631	0.158571	0.0591373
A1S_2110	0.158338	0.455752
A1S_3411	0.158309	0.537071
A1S_1659	0.15795	0.183299
A1S_2905	0.15793	0.247323
A1S_1006	0.157414	0.547665
A1S_0453	0.156306	0.155399
A1S_1418	0.156075	0.0742879
A1S_0046	0.155972	0.0437778
A1S_1783	0.155919	0.513022
A1S_3162	0.155912	0.163013
A1S_1610	0.155734	0.294387
A1S_1923	0.1557	0.263945
A1S_0045	0.1556	0.0565311
A1S_2681	0.155453	0.256768
A1S_0368	0.155206	0.103169
A1S_2846	0.154696	0.288078
A1S_3285	0.15469	0.0475894
A1S_0229	0.154481	0.0900557
A1S_3294	0.154378	0.24787
A1S_0166	0.154344	0.223749
A1S_0994	0.153967	0.210193
A1S_1434	0.153883	0.613885
A1S_0622	0.153427	0.127236
A1S_3454	0.153327	0.301642
A1S_1360	0.153151	0.624071
A1S_2158	0.152327	0.403622
A1S_1135	0.152032	0.575278
A1S_0459	0.152028	0.427956
A1S_1084	0.151956	0.362498
A1S_0641	0.151156	0.133493
A1S_2485	0.150821	0.00544771
A1S_3754	0.150743	0.619385
A1S_0684	0.150656	0.0902813
A1S_2333	0.150627	0.38028
A1S_2980	0.150297	0.296662
A1S_0262	0.150146	0.160707
A1S_1138	0.150094	0.430608
A1S_0854	0.149939	0.234634
A1S_3763	0.149269	0.625852
A1S_3067	0.148831	0.396256
A1S_3070	0.148734	0.476508
A1S_0685	0.148215	0.0159071
A1S_0550	0.147654	0.197393
A1S_2050	0.147592	0.104747
A1S_2626	0.14747	0.218626
A1S_2406	0.147446	0.354454
A1S_0780	0.147123	0.365416
A1S_3810	0.14682	0.322412
A1S_2303	0.146648	0.142352
A1S_0869	0.146643	0.0239119
A1S_0230	0.146576	0.0070402
A1S_0427	0.146312	0.389965
A1S_1777	0.146198	0.319169
A1S_2005	0.146131	0.124067
A1S_3464	0.146008	0.227635
A1S_3063	0.145877	0.424414
A1S_2856	0.145674	0.107096
A1S_2093	0.145164	0.187412
A1S_0549	0.144994	0.361651
A1S_3370	0.14493	0.377941
A1S_3441	0.144853	0.426847
A1S_2775	0.144423	0.341589
A1S_3394	0.144401	0.599735
A1S_0828	0.14439	0.552634
A1S_2755	0.144044	0.295186
A1S_3468	0.143839	0.386438
A1S_2702	0.143421	0.23754
A1S_1245	0.143395	0.478687
A1S_3386	0.143258	0.200136
A1S_3434	0.14314	0.0234208
A1S_0868	0.14313	0.0237517
A1S_1364	0.142696	0.134718
A1S_0271	0.141828	0.388068
A1S_3232	0.141593	0.24123
A1S_1315	0.141465	0.364652
A1S_1911	0.141407	0.290607
A1S_0339	0.141198	0.141641
A1S_3686	0.14102	0.424299
A1S_2598	0.14082	0.179166
A1S_0095	0.140704	0.174313
A1S_1471	0.140676	0.296418
A1S_1319	0.140476	0.0958907
A1S_0246	0.140056	0.0660921
A1S_1751	0.139846	0.605019
A1S_3312	0.13941	0.0831039
A1S_1308	0.13932	0.0007298
A1S_2578	0.139081	0.101046
A1S_3360	0.138961	0.0662955
A1S_2439	0.138443	0.127703
A1S_0887	0.137729	0.539116
A1S_2982	0.13764	0.126685
A1S_1978	0.137548	0.659777
A1S_0344	0.137514	0.541572
A1S_2574	0.137355	0.0624807
A1S_2517	0.137348	0.504911
A1S_3610	0.13732	0.326884
A1S_0007	0.137192	0.40678
A1S_1851	0.137113	0.44343
A1S_0436	0.136682	0.375254
A1S_0020	0.136253	0.00395566
A1S_3334	0.136059	0.207837
A1S_3073	0.135937	0.424511
A1S_0888	0.135764	0.387469
A1S_0210	0.135561	0.308779
A1S_0115	0.13511	0.0304171
A1S_2077	0.135072	0.506494
A1S_3478	0.134719	0.467182
A1S_1611	0.134453	0.0872962
A1S_2489	0.134071	0.466481
A1S_1977	0.134047	0.616171
A1S_3078	0.133965	0.710406
A1S_1468	0.132819	0.443907
A1S_3200	0.132593	0.155382
A1S_0906	0.132532	0.298261
A1S_1028	0.132506	0.422687
A1S_0920	0.132389	0.0540429
A1S_3876	0.132241	0.548752
A1S_2277	0.132058	0.0253615
A1S_3109	0.131468	0.182425
A1S_1648	0.130715	0.599814
A1S_3564	0.129989	0.187226
A1S_3508	0.129782	0.554393
A1S_3206	0.129169	0.315106
A1S_0593	0.128951	0.149343
A1S_0152	0.128919	0.10413
A1S_1072	0.128738	0.483408
A1S_3475	0.128634	0.236875
A1S_1755	0.128437	0.536663
A1S_3371	0.128353	0.369569
A1S_1352	0.1283	0.469686
A1S_1569	0.127976	0.346863
A1S_1786	0.127899	0.681227
A1S_2138	0.127616	0.133907
A1S_2576	0.127365	0.23564
A1S_2335	0.12716	0.29307
A1S_3315	0.12712	0.065527
A1S_1996	0.126354	0.05714
A1S_1509	0.125955	0.399229
A1S_3405	0.125918	0.381278
A1S_3182	0.125906	0.471646
A1S_2577	0.125591	0.0906193
A1S_0652	0.125573	0.264899
A1S_1629	0.125503	0.441341
A1S_0228	0.125375	0.0419233
A1S_2151	0.125353	0.462296
A1S_0699	0.123949	0.235376
A1S_0507	0.123653	0.303738
A1S_1632	0.12341	0.625125
A1S_0258	0.123215	0.723331
A1S_1528	0.123059	0.122457
A1S_0013	0.122986	0.208779
A1S_0842	0.122949	0.332353
A1S_0948	0.122558	0.496175
A1S_3471	0.122358	0.479909
A1S_3168	0.121531	0.684054
A1S_1063	0.12096	0.385417
A1S_0914	0.120918	0.65905
A1S_0971	0.120786	0.137911
A1S_0215	0.120539	0.167459
A1S_2131	0.120392	0.350353
A1S_3426	0.120339	0.453754
A1S_1946	0.120149	0.33101
A1S_2330	0.120109	0.435343
A1S_2055	0.119884	0.335966
A1S_1309	0.119836	0.377229
A1S_2835	0.119518	0.365185
A1S_2454	0.119423	0.0265754
A1S_1936	0.118922	0.315882
A1S_0657	0.118317	0.320945
A1S_1628	0.118282	0.104895
A1S_0153	0.118232	0.113924
A1S_3064	0.118164	0.234401
A1S_1447	0.118155	0.596703
A1S_3466	0.117772	0.133509
A1S_2231	0.117158	0.0727602
A1S_2580	0.116966	0.305022
A1S_2289	0.116813	0.587586
A1S_1823	0.11675	0.55053
A1S_3469	0.116712	0.517496
A1S_0799	0.116697	0.295487
A1S_1273	0.116167	0.683061
A1S_1096	0.1161	0.230054
A1S_0014	0.116065	0.684842
A1S_1093	0.116016	0.200259
A1S_3319	0.115827	0.478883
A1S_1166	0.115268	0.625505
A1S_0849	0.115133	0.684221
A1S_2366	0.114872	0.520849
A1S_1928	0.114755	0.580737
A1S_3492	0.11475	0.753544
A1S_3157	0.114594	0.388713
A1S_3376	0.114352	0.116007
A1S_2670	0.113874	0.428819
A1S_3118	0.113797	0.172172
A1S_1019	0.113708	0.445236
A1S_0155	0.113367	0.190829
A1S_1059	0.112974	0.724658
A1S_1446	0.112736	0.728501
A1S_1908	0.11264	0.623379
A1S_3720	0.111682	0.825425
A1S_1236	0.111491	0.108442
A1S_3772	0.111165	0.764076
A1S_3893	0.111004	0.0658412
A1S_3530	0.109988	0.306113
A1S_2059	0.109927	0.0170821
A1S_0747	0.109786	0.0745726
A1S_2740	0.109779	0.389958
A1S_0653	0.109748	0.05968
A1S_2007	0.109575	0.537037
A1S_2199	0.10956	0.628075
A1S_1365	0.109269	0.567131
A1S_1623	0.109044	0.0231917
A1S_0631	0.108912	0.403731
A1S_0554	0.108573	0.257978
A1S_3095	0.108383	0.508771
A1S_3423	0.107982	0.313615
A1S_0642	0.107896	0.508369
A1S_3210	0.107867	0.373788
A1S_2119	0.107741	0.673073
A1S_1156	0.107606	0.487282
A1S_2178	0.107139	0.258546
A1S_2053	0.107119	0.306906
A1S_3196	0.106864	0.191597
A1S_1312	0.106405	0.763236
A1S_0393	0.105988	0.457885
A1S_3848	0.105782	0.302422
A1S_2307	0.105088	0.119622
A1S_1998	0.104877	0.410633
A1S_3644	0.104789	0.751818
A1S_0499	0.104788	0.0540689
A1S_3679	0.10478	0.538029
A1S_0411	0.104595	0.150451
A1S_1705	0.104558	0.334202
A1S_1100	0.104525	0.787303
A1S_1026	0.104509	0.400611
A1S_3320	0.104502	0.233092
A1S_0464	0.104304	0.581181
A1S_0209	0.104225	0.458313
A1S_1473	0.104143	0.0217631
A1S_0259	0.103997	0.00195376
A1S_1057	0.103879	0.101309
A1S_0501	0.103803	0.0465746
A1S_0015	0.103783	0.238295
A1S_1834	0.103529	0.342351
A1S_1957	0.103465	0.122807
A1S_0738	0.102616	0.383965
A1S_1204	0.102598	0.670684
A1S_0723	0.102204	0.575175
A1S_0759	0.102168	0.216774
A1S_2540	0.101916	0.577036
A1S_1711	0.101328	0.569303
A1S_1883	0.101009	0.528043
A1S_2713	0.100757	0.495242
A1S_2972	0.100651	0.546344
A1S_2287	0.10059	0.119199
A1S_1768	0.100438	0.518398
A1S_2597	0.10042	0.644747
A1S_3398	0.0997118	0.582774
A1S_0326	0.0996593	0.234272
A1S_0325	0.0994382	0.307946
A1S_0297	0.0993354	0.194464
A1S_0763	0.0989414	0.463843
A1S_1950	0.0987634	0.609529
A1S_0810	0.0985738	0.207389
A1S_3203	0.0985212	0.0338279
A1S_2286	0.0984845	0.522762
A1S_1465	0.0983679	0.254169
A1S_3450	0.0983514	0.0695977
A1S_0826	0.0982698	0.37474
A1S_2002	0.0982643	0.0982215
A1S_3675	0.0980022	0.921536
A1S_2381	0.097745	0.637108
A1S_0829	0.0977183	0.385539
A1S_0092	0.09766	0.173466
A1S_1351	0.097629	0.377729
A1S_1475	0.0972546	0.273476
A1S_3066	0.0971055	0.519084
A1S_1313	0.0970922	0.616439
A1S_2530	0.096981	0.269218
A1S_3347	0.0968009	0.179127
A1S_1587	0.096773	0.736917
A1S_1603	0.0966494	0.493383
A1S_0519	0.0960859	0.427413
A1S_2290	0.0959626	0.187901
A1S_2654	0.0958791	0.618559
A1S_0100	0.095847	0.630481
A1S_0364	0.0958059	0.493962
A1S_3518	0.095799	0.472844
A1S_1792	0.095604	0.715438
A1S_0601	0.0954024	0.384195
A1S_0112	0.0951013	0.672115
A1S_1055	0.0949309	0.387175
A1S_2712	0.0947732	0.298142
A1S_1271	0.0947699	0.265843
A1S_3202	0.0946383	0.489461
A1S_1456	0.0941486	0.56399
A1S_0485	0.0940054	0.227665
A1S_1591	0.0940018	0.522644
A1S_3318	0.0937931	0.322718
A1S_1853	0.0937601	0.791338
A1S_1608	0.0934564	0.571848
A1S_0719	0.0933075	0.284284
A1S_0816	0.0927555	0.752568
A1S_0315	0.0925704	0.285511
A1S_1307	0.0924582	0.146655
A1S_0687	0.0921448	0.108101
A1S_1901	0.0915962	0.673618
A1S_0635	0.0909723	0.397877
A1S_3536	0.0908063	0.658729
A1S_1609	0.0907633	0.635073
A1S_2778	0.0906876	0.522107
A1S_0659	0.0901744	0.483634
A1S_1531	0.0898385	0.458582
A1S_2783	0.0896376	0.445951
A1S_2575	0.0889327	0.127722
A1S_3267	0.0886118	0.324601
A1S_0885	0.0885919	0.330128
A1S_0167	0.0885729	0.721431
A1S_3096	0.0885249	0.478675
A1S_3072	0.0885	0.676006
A1S_0089	0.0884021	0.680662
A1S_1972	0.088275	0.0288895
A1S_3194	0.0881575	0.611802
A1S_1912	0.0879884	0.0861224
A1S_0703	0.087955	0.574025
A1S_3532	0.0879408	0.281095
A1S_0253	0.0871647	0.654857
A1S_3071	0.0871043	0.523659
A1S_3781	0.0869951	0.763923
A1S_1102	0.0863667	0.629079
A1S_2383	0.0861698	0.0455727
A1S_1914	0.0860207	0.0674509
A1S_3341	0.0859418	0.395526
A1S_0637	0.0859328	0.728787
A1S_1278	0.0856669	0.683466
A1S_1782	0.085495	0.835684
A1S_1614	0.0851958	0.277353
A1S_3358	0.0849585	0.391874
A1S_0399	0.0849314	0.627798
A1S_3892	0.0846499	0.84222
A1S_1881	0.0844474	0.359504
A1S_2720	0.084281	0.387478
A1S_2241	0.0841358	0.0120672
A1S_1712	0.08399	0.65489
A1S_1334	0.0839379	0.630372
A1S_1163	0.0835975	0.919294
A1S_0892	0.0833932	0.471893
A1S_0147	0.0833414	0.710233
A1S_0535	0.0832167	0.259298
A1S_1773	0.0827447	0.377042
A1S_0284	0.0824749	0.663622
A1S_2874	0.0823818	0.715788
A1S_2600	0.08238	0.642929
A1S_3163	0.0823245	0.35131
A1S_1604	0.0822923	0.694945
A1S_2063	0.082109	0.790094
A1S_3665	0.081648	0.9164
A1S_2392	0.081635	0.535167
A1S_3001	0.0814384	0.479272
A1S_2130	0.0813933	0.0533914
A1S_2263	0.0810239	0.684004
A1S_1303	0.0809318	0.664798
A1S_2146	0.0801866	0.354144
A1S_1815	0.080126	0.766741
A1S_2068	0.0796147	0.678507
A1S_2375	0.0794693	0.545249
A1S_3407	0.0791649	0.70935
A1S_2994	0.0790421	0.442616
A1S_2502	0.0790195	0.643012
A1S_3240	0.0788378	0.682189
A1S_2061	0.0788333	0.740437
A1S_1770	0.0788278	0.503476
A1S_2078	0.0788137	0.565317
A1S_1759	0.0780986	0.622305
A1S_3380	0.0780473	0.370027
A1S_2179	0.077975	0.59743
A1S_2929	0.0778594	0.789423
A1S_3061	0.0776312	0.526584
A1S_1991	0.0775649	0.147378
A1S_0381	0.0773304	0.493414
A1S_0031	0.0772843	0.156993
A1S_2975	0.0770535	0.770518
A1S_0727	0.0768946	0.639223
A1S_2326	0.0762704	0.662138
A1S_2969	0.076218	0.413653
A1S_2016	0.0762131	0.680316
A1S_0279	0.0760103	0.543725
A1S_1612	0.0755927	0.488438
A1S_1530	0.0754159	0.464514
A1S_2839	0.0754014	0.745705
A1S_0273	0.0753304	0.601017
A1S_0150	0.0750596	0.628046
A1S_3704	0.0749794	0.881205
A1S_2181	0.074512	0.504564
A1S_1520	0.0743689	0.448395
A1S_2117	0.0743204	0.646464
A1S_1691	0.0740014	0.476415
A1S_2716	0.0738381	0.512196
A1S_0626	0.0734201	0.661307
A1S_2886	0.0732803	0.63586
A1S_1698	0.0732418	0.681264
A1S_1905	0.0727315	0.608029
A1S_3158	0.0725932	0.605931
A1S_2554	0.0725303	0.541756
A1S_2356	0.0724409	0.695459
A1S_0764	0.0723272	0.585209
A1S_0762	0.0719243	0.358971
A1S_1580	0.0719108	0.419262
A1S_1970	0.0717905	0.60562
A1S_0927	0.0716703	0.858507
A1S_3685	0.0715051	0.635256
A1S_2486	0.07145	0.701921
A1S_0263	0.0714005	0.798231
A1S_3483	0.0707572	0.841892
A1S_2922	0.0704039	0.720055
A1S_1534	0.0699884	0.594261
A1S_3352	0.0698241	0.887756
A1S_2256	0.0696211	0.310651
A1S_1372	0.0694328	0.670951
A1S_1765	0.0689516	0.352611
A1S_2228	0.0684706	0.772778
A1S_2114	0.0683391	0.570818
A1S_2180	0.0679908	0.201737
A1S_0004	0.0678726	0.248393
A1S_1988	0.0676695	0.62499
A1S_0851	0.0676286	0.544972
A1S_3197	0.0675959	0.497648
A1S_2469	0.066877	0.770808
A1S_0698	0.0667391	0.518728
A1S_1107	0.0665381	0.790967
A1S_2112	0.0663171	0.814289
A1S_1627	0.0660667	0.290677
A1S_3662	0.0660344	0.769469
A1S_1876	0.0657883	0.448948
A1S_2870	0.0657488	0.281733
A1S_1913	0.0656728	0.0650529
A1S_2683	0.0654831	0.687987
A1S_2910	0.0654127	0.649042
A1S_2782	0.0653984	0.581189
A1S_1654	0.0652118	0.81778
A1S_0852	0.0651863	0.273747
A1S_2784	0.0650598	0.625986
A1S_1251	0.0648952	0.419559
A1S_3204	0.0647938	0.380812
A1S_3444	0.0643765	0.60499
A1S_2049	0.0643211	0.679218
A1S_1328	0.0641171	0.889906
A1S_3452	0.0636307	0.661764
A1S_0238	0.0635359	0.490514
A1S_1485	0.0632447	0.718138
A1S_1661	0.0631103	0.852423
A1S_0249	0.0626403	0.567355
A1S_2169	0.062515	0.749485
A1S_3834	0.0623816	0.685811
A1S_2420	0.0623637	0.698834
A1S_2246	0.0619301	0.781959
A1S_3511	0.0617963	0.83559
A1S_2497	0.0616752	0.366078
A1S_3356	0.0612948	0.834917
A1S_0442	0.0612906	0.131269
A1S_1576	0.0608974	0.705231
A1S_0633	0.0606796	0.559471
A1S_1131	0.0602366	0.747668
A1S_1875	0.0601996	0.778943
A1S_1192	0.0601248	0.81398
A1S_3372	0.0596787	0.747774
A1S_0346	0.059526	0.462992
A1S_0465	0.0593631	0.867935
A1S_3461	0.0588417	0.776339
A1S_2389	0.05841	0.89649
A1S_0778	0.0583488	0.571047
A1S_2516	0.0581675	0.648502
A1S_0190	0.0580846	0.581695
A1S_0164	0.05781	0.567704
A1S_2193	0.0577889	0.766107
A1S_3883	0.0576592	0.8859
A1S_0775	0.0574421	0.59323
A1S_1802	0.0571975	0.812302
A1S_3091	0.056745	0.23782
A1S_1494	0.0567392	0.803887
A1S_3449	0.0567378	0.647882
A1S_0476	0.0566856	0.741905
A1S_0341	0.0565128	0.438265
A1S_3051	0.0562379	0.745005
A1S_0700	0.0559957	0.630984
A1S_1647	0.0557506	0.657543
A1S_3701	0.0553021	0.712646
A1S_0660	0.0549644	0.925903
A1S_2518	0.0546917	0.511913
A1S_0176	0.0546473	0.817534
A1S_2209	0.054349	0.707455
A1S_3606	0.0541415	0.608146
A1S_0161	0.0540549	0.557916
A1S_1958	0.0539643	0.795897
A1S_1730	0.0538376	0.884437
A1S_2837	0.0537892	0.801118
A1S_2033	0.0535552	0.902193
A1S_1904	0.0533257	0.804977
A1S_0983	0.0532249	0.559977
A1S_3354	0.0532152	0.752492
A1S_2962	0.053143	0.541512
A1S_3275	0.0530354	0.859797
A1S_2409	0.0530232	0.820758
A1S_2255	0.0527269	0.312417
A1S_0402	0.0526288	0.439541
A1S_1983	0.0525654	0.685652
A1S_0761	0.0525444	0.487418
A1S_2051	0.0524959	0.490592
A1S_1657	0.0522586	0.729816
A1S_1121	0.0521917	0.957692
A1S_2958	0.0521433	0.693469
A1S_2121	0.0520825	0.819275
A1S_1690	0.0520446	0.30849
A1S_3002	0.0519389	0.834115
A1S_2730	0.0518936	0.802981
A1S_3648	0.0514832	0.719318
A1S_0718	0.051395	0.668793
A1S_0256	0.0512336	0.804435
A1S_2682	0.0511399	0.62083
A1S_0746	0.0511157	0.786955
A1S_3495	0.0503376	0.85671
A1S_3881	0.0502969	0.794974
A1S_1915	0.0501658	0.594937
A1S_3905	0.0501383	0.884946
A1S_2128	0.0498409	0.601125
A1S_1899	0.0497912	0.649741
A1S_3085	0.0497732	0.513783
A1S_2820	0.0496177	0.460079
A1S_1412	0.0495883	0.782422
A1S_0448	0.0493407	0.889705
A1S_3221	0.0492495	0.255654
A1S_3513	0.0491775	0.867904
A1S_2039	0.0489361	0.828116
A1S_3812	0.0488773	0.910027
A1S_2009	0.0488156	0.834213
A1S_3201	0.0486528	0.509313
A1S_2327	0.0485324	0.891831
A1S_2296	0.0483753	0.661008
A1S_1190	0.0483531	0.688274
A1S_0922	0.0483123	0.918659
A1S_3316	0.0481776	0.714541
A1S_1202	0.0480752	0.848169
A1S_2544	0.0478849	0.711827
A1S_1814	0.0478556	0.907715
A1S_2791	0.047828	0.815413
A1S_1454	0.0477883	0.895231
A1S_1046	0.0477439	0.767005
A1S_1281	0.0474028	0.871405
A1S_3349	0.0471287	0.687014
A1S_3406	0.0470364	0.885127
A1S_2288	0.046966	0.638548
A1S_0850	0.0469642	0.665305
A1S_1505	0.046893	0.984145
A1S_1347	0.0466238	0.809058
A1S_3537	0.0462834	0.861552
A1S_0874	0.0461735	0.839361
A1S_1748	0.0459623	0.86103
A1S_1613	0.045876	0.277226
A1S_3132	0.0457921	0.872156
A1S_3550	0.0455314	0.859993
A1S_0247	0.0453905	0.86204
A1S_2268	0.045328	0.67685
A1S_0192	0.0450388	0.833527
A1S_2388	0.0450387	0.905866
A1S_3028	0.0450245	0.624271
A1S_2386	0.0448975	0.755093
A1S_0520	0.0445535	0.534357
A1S_0446	0.0444618	0.684539
A1S_0993	0.0442895	0.685394
A1S_1213	0.0442706	0.70205
A1S_0878	0.0441675	0.704432
A1S_3603	0.0439235	0.972215
A1S_3193	0.0437632	0.796192
A1S_0283	0.0436733	0.599613
A1S_0148	0.0425886	0.737341
A1S_0949	0.0423911	0.91147
A1S_1314	0.042167	0.888583
A1S_3198	0.0416231	0.35621
A1S_3711	0.0415786	0.947425
A1S_0523	0.0412854	0.467237
A1S_0484	0.0412645	0.663953
A1S_3185	0.040846	0.839065
A1S_0454	0.0407529	0.529264
A1S_3451	0.0406612	0.842789
A1S_0345	0.0406041	0.672061
A1S_1482	0.0405498	0.830492
A1S_3802	0.040282	0.923545
A1S_0097	0.0402582	0.768141
A1S_0359	0.0402462	0.812576
A1S_0494	0.0400166	0.829805
A1S_0472	0.0400106	0.619145
A1S_1413	0.0399199	0.844087
A1S_2998	0.0398752	0.610113
A1S_1995	0.0397582	0.634859
A1S_0686	0.0396779	0.822652
A1S_0858	0.03956	0.798764
A1S_2177	0.0392812	0.689231
A1S_1205	0.039069	0.923685
A1S_0728	0.0389023	0.925781
A1S_0525	0.0388426	0.839214
A1S_1570	0.038824	0.84251
A1S_1710	0.0382641	0.890935
A1S_0503	0.0380947	0.761499
A1S_0143	0.037931	0.759644
A1S_0771	0.0377489	0.8697
A1S_3505	0.0376035	0.934692
A1S_0134	0.0375066	0.812943
A1S_3692	0.0374654	0.840572
A1S_0515	0.0374075	0.727235
A1S_2453	0.0369167	0.725876
A1S_3332	0.0367744	0.763959
A1S_2858	0.0367363	0.847428
A1S_3506	0.0365111	0.953858
A1S_3745	0.0359631	0.70799
A1S_1725	0.0358988	0.754642
A1S_0493	0.0354845	0.674684
A1S_3864	0.035006	0.779287
A1S_1566	0.0348448	0.909667
A1S_0843	0.0347514	0.706252
A1S_0614	0.0346469	0.831156
A1S_2092	0.0341066	0.669719
A1S_0934	0.0339976	0.839024
A1S_2819	0.033984	0.685472
A1S_2506	0.0335589	0.803291
A1S_1492	0.033525	0.893244
A1S_1567	0.0331604	0.900706
A1S_3172	0.0329691	0.73725
A1S_1408	0.0329484	0.969695
A1S_2145	0.0328532	0.67887
A1S_1785	0.0326688	0.792215
A1S_2701	0.032591	0.86862
A1S_2659	0.0325287	0.879895
A1S_2269	0.032431	0.854345
A1S_2374	0.0322461	0.946543
A1S_2792	0.0322301	0.926178
A1S_3026	0.032041	0.768344
A1S_0463	0.0317389	0.788666
A1S_2428	0.0313308	0.783019
A1S_0734	0.0309523	0.960282
A1S_2245	0.0304865	0.806463
A1S_0749	0.0303495	0.827967
A1S_2243	0.030022	0.920642
A1S_2301	0.0299368	0.99581
A1S_2877	0.0297549	0.881193
A1S_0602	0.0295626	0.820658
A1S_3087	0.0293051	0.799937
A1S_2019	0.0291575	0.819963
A1S_2258	0.0289368	0.824608
A1S_1119	0.028824	0.853644
A1S_1878	0.0288195	0.895307
A1S_2360	0.0288154	0.900343
A1S_0977	0.0287686	0.963491
A1S_1180	0.0287069	0.813185
A1S_2939	0.0285606	0.947745
A1S_3098	0.0284567	0.854563
A1S_2901	0.0279402	0.91165
A1S_0603	0.0279386	0.933699
A1S_0711	0.0279033	0.129541
A1S_0989	0.0278136	0.861607
A1S_3616	0.02763	0.968912
A1S_2867	0.027581	0.954267
A1S_1902	0.0272307	0.880183
A1S_1240	0.0268999	0.92988
A1S_0374	0.026773	0.925274
A1S_2592	0.0264901	0.937912
A1S_0272	0.026462	0.849149
A1S_1348	0.026413	0.992698
A1S_3293	0.0259999	0.941675
A1S_1761	0.0259895	0.932434
A1S_3365	0.0259499	0.949398
A1S_1985	0.0255379	0.952936
A1S_2967	0.0254406	0.935433
A1S_2141	0.025191	0.973474
A1S_0595	0.0250516	0.83754
A1S_2525	0.0249753	0.816082
A1S_0486	0.0246276	0.931969
A1S_0939	0.0240616	0.880981
A1S_0016	0.0234617	0.974003
A1S_2126	0.0233075	0.938028
A1S_1933	0.0232882	0.971754
A1S_0585	0.0232749	0.951777
A1S_0834	0.0231601	0.976011
A1S_1874	0.0229376	0.947389
A1S_2981	0.0228905	0.860236
A1S_2168	0.0228758	0.92623
A1S_3153	0.0228756	0.8682
A1S_0117	0.0226855	0.876379
A1S_2952	0.022512	0.933519
A1S_3871	0.0223094	0.957026
A1S_0235	0.0222923	0.957799
A1S_2285	0.0222736	0.915081
A1S_3528	0.0222035	0.922668
A1S_3472	0.0219393	0.941295
A1S_1306	0.0219117	0.994623
A1S_3420	0.0217991	0.97208
A1S_1897	0.0217049	0.973847
A1S_1829	0.0216598	0.985707
A1S_1734	0.0213987	0.955114
A1S_2717	0.0213251	0.934615
A1S_1173	0.0209619	0.951627
A1S_0802	0.0209106	0.993311
A1S_2829	0.0208527	0.974684
A1S_2579	0.0207961	0.93215
A1S_1766	0.0204952	0.970176
A1S_0204	0.0203609	0.956145
A1S_1266	0.0200494	0.974415
A1S_2903	0.0199685	0.821262
A1S_2373	0.0199325	0.996676
A1S_1597	0.0198675	0.96635
A1S_0588	0.0198341	0.962414
A1S_2904	0.0198124	0.968066
A1S_0342	0.0197412	0.993701
A1S_3623	0.0197058	0.923491
A1S_1436	0.0194932	0.990458
A1S_1032	0.0194452	0.974791
A1S_1556	0.0193935	0.988074
A1S_0343	0.0193113	0.984158
A1S_2127	0.0191927	0.976077
A1S_0191	0.0190211	0.946091
A1S_1001	0.0189582	0.96481
A1S_0433	0.0189234	0.98977
A1S_2984	0.0184715	0.988391
A1S_1605	0.0184663	0.999508
A1S_1655	0.0182844	0.939695
A1S_1720	0.0182709	0.995298
A1S_1285	0.0182359	0.967522
A1S_3878	0.0181229	0.981204
A1S_3453	0.0179131	0.941139
A1S_1956	0.0178092	0.951582
A1S_3247	0.0176805	0.99252
A1S_3027	0.0174723	0.984106
A1S_1685	0.0173844	0.92091
A1S_2756	0.0171667	0.927236
A1S_1185	0.0167038	0.998959
A1S_0099	0.016629	0.979152
A1S_0365	0.0164713	0.990196
A1S_3727	0.0159609	0.992778
A1S_0269	0.0159207	0.993053
A1S_1625	0.0154661	0.995064
A1S_1598	0.0150902	0.956819
A1S_2037	0.0150899	0.927862
A1S_2297	0.0147878	0.955399
A1S_0864	0.0144748	0.987739
A1S_0491	0.0143885	0.972782
A1S_2466	0.0141034	0.939219
A1S_0505	0.0140231	0.98601
A1S_0409	0.0137369	0.931804
A1S_2777	0.0137213	0.95195
A1S_0867	0.0134567	0.937402
A1S_1666	0.013375	0.99032
A1S_0356	0.0132531	0.98031
A1S_0838	0.0129652	0.96516
A1S_0417	0.0129333	0.947638
A1S_3613	0.0128584	0.990872
A1S_3788	0.0126394	0.961603
A1S_0539	0.0125577	0.974333
A1S_2496	0.0121233	0.928484
A1S_2995	0.0116812	0.920038
A1S_0116	0.0115734	0.948181
A1S_2568	0.0114532	0.976084
A1S_3882	0.010875	0.946206
A1S_1317	0.0106241	0.971445
A1S_3553	0.0105502	0.981994
A1S_0782	0.00985959	0.983485
A1S_3217	0.00938257	0.886371
A1S_2020	0.0092388	0.95533
A1S_0129	0.00917712	0.948734
A1S_1830	0.00866886	0.997907
A1S_1549	0.00862696	0.900033
A1S_2700	0.00854031	0.917762
A1S_0456	0.00846127	0.936905
A1S_3187	0.00836109	0.969483
A1S_3130	0.00816588	0.937937
A1S_1401	0.00802143	0.965323
A1S_2890	0.00801134	0.956888
A1S_1653	0.00790793	0.919613
A1S_0591	0.00785432	0.935615
A1S_3179	0.00772469	0.87373
A1S_1997	0.00765223	0.934069
A1S_2066	0.00733916	0.920583
A1S_3353	0.00707881	0.985971
A1S_1577	0.00696364	0.937192
A1S_2113	0.00662857	0.916455
A1S_2796	0.00651885	0.85798
A1S_3030	0.00649594	0.892838
A1S_1889	0.00634677	0.960195
A1S_3139	0.00605904	0.945083
A1S_2465	0.00595738	0.923094
A1S_0001	0.00562751	0.914457
A1S_1512	0.00539409	0.946484
A1S_0291	0.00519222	0.918092
A1S_3417	0.00518372	0.890256
A1S_0701	0.00505352	0.842333
A1S_2354	0.00457981	0.865199
A1S_0516	0.00450354	0.848235
A1S_2557	0.00407572	0.92887
A1S_2047	0.00398953	0.840874
A1S_3323	0.00331094	0.887733
A1S_3016	0.00323327	0.7892
A1S_3826	0.00319548	0.959463
A1S_2421	0.00316665	0.906597
A1S_0043	0.00301825	0.928342
A1S_1816	0.00289753	0.905968
A1S_2687	0.00274997	0.82618
A1S_0244	0.00272391	0.957768
A1S_1333	0.00251658	0.822259
A1S_2129	0.00241328	0.900593
A1S_0223	0.00218833	0.795062
A1S_2921	0.00198141	0.911063
A1S_1971	0.00192095	0.886657
A1S_3287	0.00185643	0.841959
A1S_1750	0.00135654	0.820181
A1S_3712	0.00128792	0.837577
A1S_0587	0.00111447	0.851734
A1S_3291	0.000707778	0.664769
A1S_1542	0.000583604	0.869141
A1S_1362	0.000314491	0.935612
A1S_1450	0.000130541	0.725562
A1S_0334	9.26788e-06	0.829742
A1S_0492	-9.42637e-05	0.814909
A1S_2385	-0.000136235	0.895222
A1S_2379	-0.000250246	0.93511
A1S_1578	-0.000263741	0.873312
A1S_3565	-0.000480889	0.958177
A1S_1728	-0.000532017	0.643559
A1S_1043	-0.000647773	0.800608
A1S_3847	-0.000964098	0.835511
A1S_0251	-0.001272	0.799671
A1S_2570	-0.00138456	0.84328
A1S_3149	-0.00148307	0.949565
A1S_1230	-0.00149362	0.916701
A1S_2271	-0.00149607	0.825507
A1S_2644	-0.00151802	0.912679
A1S_2014	-0.00170421	0.711898
A1S_2249	-0.00175823	0.752877
A1S_2605	-0.00182878	0.863928
A1S_3767	-0.00186846	0.916679
A1S_3841	-0.00205956	0.83799
A1S_2933	-0.00246595	0.795283
A1S_0693	-0.00273451	0.764412
A1S_2538	-0.0029659	0.857933
A1S_2978	-0.00302194	0.865081
A1S_0105	-0.00302729	0.847678
A1S_2669	-0.00328626	0.765675
A1S_3538	-0.0033623	0.876957
A1S_1665	-0.00343605	0.982819
A1S_3311	-0.00347929	0.886767
A1S_1713	-0.00395182	0.787832
A1S_3114	-0.00412487	0.921982
A1S_0217	-0.004242	0.850621
A1S_3548	-0.00440591	0.937908
A1S_1518	-0.00460986	0.915528
A1S_3195	-0.00463936	0.679951
A1S_2393	-0.00475815	0.832495
A1S_2817	-0.00477683	0.741944
A1S_2060	-0.00483863	0.622264
A1S_2134	-0.00496992	0.867464
A1S_2596	-0.0050314	0.753193
A1S_1555	-0.00506591	0.0992979
A1S_0623	-0.00507502	0.824725
A1S_2571	-0.00520708	0.830039
A1S_3524	-0.00535318	0.934349
A1S_2606	-0.00556521	0.768222
A1S_1706	-0.00564031	0.790935
A1S_0955	-0.00567916	0.811472
A1S_2651	-0.00605477	0.7904
A1S_0712	-0.00612752	0.807581
A1S_0632	-0.00620347	0.869053
A1S_2862	-0.00624833	0.342205
A1S_0090	-0.00640266	0.739562
A1S_0772	-0.00642432	0.870141
A1S_0937	-0.00642784	0.769313
A1S_3239	-0.00658775	0.937381
A1S_2983	-0.00674261	0.858874
A1S_3102	-0.00696908	0.486437
A1S_2884	-0.00703927	0.692679
A1S_2240	-0.0071239	0.803562
A1S_1896	-0.00722351	0.826278
A1S_3255	-0.00744252	0.902018
A1S_2357	-0.00744293	0.941032
A1S_2223	-0.00774756	0.81474
A1S_0048	-0.00796325	0.788203
A1S_0928	-0.00797428	0.845648
A1S_1664	-0.00869742	0.867156
A1S_3439	-0.00871827	0.829105
A1S_2887	-0.00908806	0.455738
A1S_1624	-0.00960668	0.850666
A1S_3273	-0.00976904	0.898787
A1S_1740	-0.0099045	0.901223
A1S_0655	-0.0100149	0.801263
A1S_3404	-0.0101342	0.858279
A1S_0135	-0.0101376	0.793099
A1S_3126	-0.0102534	0.910188
A1S_1973	-0.0104127	0.512595
A1S_2473	-0.0107996	0.832132
A1S_3111	-0.0109018	0.704173
A1S_2997	-0.0119464	0.763605
A1S_1975	-0.0123056	0.771919
A1S_0407	-0.0125197	0.611698
A1S_2722	-0.0126245	0.783461
A1S_1922	-0.0129074	0.516235
A1S_3280	-0.0129154	0.673265
A1S_2074	-0.0130992	0.933745
A1S_2902	-0.0134988	0.701212
A1S_1016	-0.0138674	0.560276
A1S_0710	-0.0138716	0.805906
A1S_3634	-0.0138949	0.722258
A1S_0692	-0.0139917	0.275528
A1S_0335	-0.0140107	0.443729
A1S_1207	-0.0140484	0.685675
A1S_2824	-0.0140703	0.774242
A1S_2334	-0.0142672	0.783185
A1S_1907	-0.0147989	0.599649
A1S_3768	-0.0148857	0.876135
A1S_0963	-0.0149664	0.874874
A1S_2011	-0.0150147	0.689924
A1S_2251	-0.0151202	0.681635
A1S_2429	-0.0152533	0.792765
A1S_2776	-0.0153023	0.742874
A1S_2950	-0.0156226	0.835498
A1S_2703	-0.015795	0.466068
A1S_2073	-0.0159046	0.533346
A1S_1022	-0.0159411	0.421556
A1S_1167	-0.016057	0.934564
A1S_0904	-0.0161038	0.644854
A1S_3682	-0.0165728	0.78809
A1S_1866	-0.0166739	0.800857
A1S_1951	-0.0169122	0.533853
A1S_2192	-0.0169178	0.601929
A1S_2741	-0.0170334	0.881574
A1S_0050	-0.0170649	0.772592
A1S_3105	-0.0171144	0.80995
A1S_2855	-0.0173624	0.800957
A1S_1579	-0.0182503	0.692
A1S_3348	-0.0183236	0.605389
A1S_2562	-0.0183964	0.587482
A1S_1932	-0.0186248	0.801616
A1S_0870	-0.0186827	0.826957
A1S_0866	-0.0195919	0.597375
A1S_3526	-0.0195971	0.818786
A1S_1416	-0.0195993	0.772146
A1S_0305	-0.0197697	0.541215
A1S_1966	-0.0198588	0.709074
A1S_0733	-0.019924	0.823777
A1S_2956	-0.0199913	0.562873
A1S_1428	-0.0200999	0.63298
A1S_2227	-0.0202619	0.740229
A1S_2247	-0.02028	0.528911
A1S_1955	-0.0204524	0.76408
A1S_3133	-0.0206113	0.87441
A1S_2070	-0.0206465	0.470185
A1S_0003	-0.0207802	0.63013
A1S_2133	-0.0208606	0.549596
A1S_3219	-0.0209749	0.148742
A1S_0967	-0.0210539	0.841137
A1S_0942	-0.0210564	0.810412
A1S_2838	-0.0211945	0.542428
A1S_0398	-0.0215967	0.811851
A1S_3211	-0.0216717	0.685589
A1S_0790	-0.0218105	0.817466
A1S_1871	-0.0218698	0.733185
A1S_3721	-0.0219071	0.748895
A1S_2614	-0.0231797	0.683335
A1S_1448	-0.0231854	0.799543
A1S_3409	-0.0236856	0.811162
A1S_2166	-0.0237658	0.401113
A1S_0804	-0.0237813	0.795109
A1S_3011	-0.0243445	0.655158
A1S_2731	-0.0245277	0.66616
A1S_0859	-0.0246176	0.507537
A1S_1000	-0.0247881	0.762333
A1S_0731	-0.0250416	0.532229
A1S_1572	-0.0252131	0.679876
A1S_3504	-0.0252534	0.759314
A1S_0513	-0.0255099	0.68637
A1S_1930	-0.025524	0.621707
A1S_2818	-0.0256595	0.213153
A1S_1056	-0.0262412	0.48952
A1S_1960	-0.0266315	0.619301
A1S_2190	-0.0266391	0.746572
A1S_0128	-0.0267016	0.824823
A1S_1620	-0.0267343	0.664613
A1S_1041	-0.0269356	0.476805
A1S_2394	-0.0271018	0.4807
A1S_3854	-0.0271387	0.494859
A1S_1244	-0.0274655	0.856155
A1S_3366	-0.0276336	0.461422
A1S_2097	-0.0277177	0.436172
A1S_2869	-0.0278071	0.498346
A1S_3235	-0.0278252	0.692954
A1S_1974	-0.0278579	0.731944
A1S_2989	-0.0279286	0.576126
A1S_0651	-0.028417	0.623117
A1S_1771	-0.0285979	0.691218
A1S_2495	-0.0286151	0.549058
A1S_1298	-0.0286574	0.804842
A1S_1358	-0.0286771	0.69422
A1S_0812	-0.0288556	0.767228
A1S_1403	-0.0288764	0.494368
A1S_2167	-0.0295371	0.33072
A1S_0658	-0.0297461	0.627855
A1S_2866	-0.0298505	0.371768
A1S_0187	-0.0299799	0.499688
A1S_0012	-0.030553	0.745609
A1S_0389	-0.0307444	0.667868
A1S_3408	-0.0307464	0.726244
A1S_0071	-0.0310968	0.421284
A1S_3250	-0.0313303	0.716994
A1S_2106	-0.0316811	0.104922
A1S_3086	-0.0316898	0.846978
A1S_3496	-0.031731	0.661932
A1S_2593	-0.0317998	0.456156
A1S_1508	-0.0318912	0.674182
A1S_0474	-0.0326178	0.608564
A1S_1535	-0.0326962	0.456896
A1S_1519	-0.032729	0.491853
A1S_0500	-0.032735	0.619441
A1S_1954	-0.0328081	0.331193
A1S_3310	-0.0328226	0.475231
A1S_2721	-0.0328491	0.0434589
A1S_3397	-0.0329602	0.38481
A1S_0051	-0.0329933	0.62838
A1S_0999	-0.0330077	0.3474
A1S_3378	-0.0330359	0.333993
A1S_0408	-0.0331419	0.586095
A1S_0512	-0.0332191	0.518093
A1S_1515	-0.0336942	0.609694
A1S_1967	-0.033856	0.406813
[truncated: 1,738 more rows]
